# Supplementary material for: Cell-Specific Type I IFN Signatures in Autoimmunity and Viral Infection: What Makes the Difference?
Source: PLoS One. 2013 Dec 31;8(12):e83776. doi: 10.1371/journal.pone.0083776 (PMC3877094; doi:10.1371/journal.pone.0083776)
Supplement: Table S1 — Differentially expressed IFN signature genes in CD4+ T cells (top candidate genes with cutoff of FC > = 2 or < = −2). (XLS) [file pone.0083776.s004.xls]

## Sheet: Table S1
Table S1. Differentially expressed IFN signature genes in CD4+ T cells (top candidate genes with cutoff of FC >=2 or <=-2).
				SLEa					Immunized NDb			FC SLE>Immunized NDc
Affymetrix ID	Gene Symbol	Gene Name	Mean EGd	Mean BGe	FCf	P value		Mean EG	Mean BG	FC	P value	(73/98=74.5%)g
"Common" IFN signature genes in SLE and immunized ND (94 probe-sets)
202411_at	IFI27	interferon, alpha-inducible protein 27	1753.73	39.6	47.1221	1.20915e-23		215.7	39.6	5.58381	8.80227e-06	*
202145_at	LY6E	lymphocyte antigen 6 complex, locus E	619.783	22.95	20.3342	2.55424e-22		160.575	22.95	5.01066	9.70308e-08	*
229450_at	IFIT3	interferon-induced protein with tetratricopeptide repeats 3	4200.68	203.275	18.1157	6.27189e-25		4773.13	203.275	22.4322	5.44168e-18
204439_at	IFI44L	interferon-induced protein 44-like	5846.13	319.75	17.7019	1.86372e-41		5225.43	319.75	16.3504	2.74335e-23	*
205552_s_at	OAS1	2',5'-oligoadenylate synthetase 1, 40/46kDa	1182.8	69.4	15.1457	8.40061e-27		686.3	69.4	9.51366	8.85665e-14	*
242625_at	RSAD2	radical S-adenosyl methionine domain containing 2	2673.73	161.675	14.9717	6.76985e-27		2402.47	161.675	12.8282	1.93537e-15	*
203153_at	IFIT1	interferon-induced protein with tetratricopeptide repeats 1	2189.25	114.025	14.7145	3.06643e-18		2417.03	114.025	16.1392	4.77667e-14
213797_at	RSAD2	radical S-adenosyl methionine domain containing 2	1156.5	91.15	12.8468	4.18806e-20		1302.57	91.15	13.2232	2.09677e-14
226702_at	LOC129607	hypothetical protein LOC129607	3028.63	234.95	11.6789	8.77504e-33		2603.28	234.95	9.72198	6.74268e-14	*
202869_at	OAS1	2',5'-oligoadenylate synthetase 1, 40/46kDa	1691.03	142	11.4452	3.98414e-24		1461.1	142	9.22948	2.48951e-13	*
205569_at	LAMP3	lysosomal-associated membrane protein 3	981.75	105.775	10.9916	2.39493e-31		986.375	105.775	8.9538	9.90516e-12	*
204747_at	IFIT3	interferon-induced protein with tetratricopeptide repeats 3	1377.7	112.325	10.4047	2.54102e-20		1868.07	112.325	12.0211	1.80632e-12
210873_x_at	APOBEC3A	apolipoprotein B mRNA editing enzyme, catalytic polypeptide-like 3A	521.067	43.975	8.28212	2.71052e-06		180.1	43.975	3.45216	2.32385e-09	*
202086_at	MX1	myxovirus (influenza virus) resistance 1	3429.42	366.05	7.93098	9.84691e-33		2631.65	366.05	6.52623	1.53056e-17	*
222154_s_at	LOC26010	DNA polymerase-transactivated protein 6	1077.55	155.3	7.57283	3.31303e-25		522.875	155.3	3.46715	8.15734e-09	*
218400_at	OAS3	2'-5'-oligoadenylate synthetase 3, 100kDa	1707.42	196.75	7.52922	2.67696e-26		1110.9	196.75	4.92458	7.01458e-11	*
205483_s_at	ISG15	interferon, alpha-inducible protein (clone IFI-15K)	4621.1	518.4	7.29378	4.42428e-25		3441.53	518.4	5.65685	2.16711e-13	*
202430_s_at	PLSCR1	phospholipid scramblase 1	1340.68	146.2	7.16848	1.65433e-28		700.95	146.2	4.14106	1.0238e-10	*
214453_s_at	IFI44	interferon-induced protein 44	3576.47	524.225	6.72717	1.03895e-40		3679.22	524.225	6.64031	2.12047e-20	*
204415_at	IFI6	interferon, alpha-inducible protein (clone IFI-6-16)	2565	392.15	6.33129	2.59538e-31		2595.1	392.15	5.73085	1.33065e-13	*
241812_at	LOC26010	DNA polymerase-transactivated protein 6	83.95	14.5	6.25857	4.60586e-13		54.325	14.5	4.12316	4.41045e-05	*
205660_at	OASL	2'-5'-oligoadenylate synthetase-like	453.067	61.975	6.15105	1.69176e-22		277.3	61.975	4.10534	7.79895e-11	*
210797_s_at	OASL	2'-5'-oligoadenylate synthetase-like	465.133	60.8	6.04538	5.25441e-23		272.775	60.8	3.27728	9.68544e-09	*
202446_s_at	PLSCR1	phospholipid scramblase 1	2052.22	340.7	5.83945	5.81415e-24		1633.85	340.7	4.23174	4.3941e-10	*
227609_at	EPSTI1	epithelial stromal interaction 1 (breast)	1500.3	256.775	5.4484	2.44137e-15		1150.9	256.775	4.53546	1.83965e-14	*
219863_at	HERC5	hect domain and RLD 5	2086.85	396.05	5.3548	3.87761e-28		1662.92	396.05	3.52775	3.61133e-08	*
226757_at	IFIT2	interferon-induced protein with tetratricopeptide repeats 2	1061.02	213.65	5.21741	1.08045e-10		955.425	213.65	4.83998	1.22562e-07	*
206133_at	XAF1	XIAP associated factor-1	4583.05	1007.3	4.79822	1.01341e-29		4159.7	1007.3	4.61474	3.05488e-19	*
1552309_a_at	NEXN	nexilin (F actin binding protein)	174.4	28.6	4.78438	1.75977e-15		99.125	28.6	2.77984	6.23821e-07	*
235276_at	EPSTI1	epithelial stromal interaction 1 (breast)	1061.3	248.675	4.77059	4.46762e-24		1054.88	248.675	4.19523	4.65842e-12	*
204972_at	OAS2	2'-5'-oligoadenylate synthetase 2, 69/71kDa	1557.98	421.35	4.70219	9.47933e-21		1135.38	421.35	3.36359	1.47572e-11	*
219352_at	HERC6	hect domain and RLD 6	1207.98	293.45	4.67511	7.62181e-28		1107.35	293.45	3.76461	1.69644e-10	*
205098_at	CCR1	chemokine (C-C motif) receptor 1	259.683	45.575	4.43828	5.28133e-10		97.675	45.575	2.06158	2.14077e-10	*
208436_s_at	IRF7	interferon regulatory factor 7	1424.2	235.675	4.39999	1.85169e-21		1140.25	235.675	4.10534	7.93865e-14	*
209417_s_at	IFI35	interferon-induced protein 35	673.483	155.1	4.33691	1.83937e-26		492.275	155.1	3.08442	9.51338e-12	*
217497_at	ECGF1	endothelial cell growth factor 1 (platelet-derived)	510.117	117.225	4.2624	4.21775e-20		353.175	117.225	3.5739	3.5989e-14	*
235643_at	SAMD9L	sterile alpha motif domain containing 9-like	1074.53	239.025	4.1771	1.15471e-21		902.35	239.025	3.16565	5.75409e-11	*
203595_s_at	IFIT5	interferon-induced protein with tetratricopeptide repeats 5	844.233	224.1	4.16505	3.64631e-18		877.275	224.1	4.05233	3.09667e-09	*
203596_s_at	IFIT5	interferon-induced protein with tetratricopeptide repeats 5	585.6	135.1	4.06992	4.49252e-15		602.425	135.1	3.76461	2.24683e-09	*
228617_at	XAF1	XIAP associated factor-1	6152.15	1565.65	3.93128	9.22239e-27		7340.23	1565.65	4.26856	2.19135e-18
214059_at	IFI44	Interferon-induced protein 44	322.417	87.125	3.87492	4.83119e-17		506.025	87.125	5.27803	3.94804e-11
217502_at	IFIT2	interferon-induced protein with tetratricopeptide repeats 2	362.517	49.4	3.65744	9.53826e-09		245.475	49.4	3.43724	6.52024e-08	*
204211_x_at	EIF2AK2	eukaryotic translation initiation factor 2-alpha kinase 2	763.267	227.15	3.49227	2.64505e-23		653.975	227.15	3.68394	1.7187e-16
242234_at	XAF1	XIAP associated factor-1	520.9	142.125	3.49227	1.24394e-12		860.875	142.125	5.95871	1.17101e-10
213469_at	PGAP1	GPI deacylase	233.683	59.775	3.44221	2.35163e-21		148.075	59.775	2.31739	6.59523e-06	*
219684_at	RTP4	28kD interferon responsive protein	607.567	158.225	3.42238	3.22944e-10		680.925	158.225	3.716	1.38929e-07
230036_at	SAMD9L	sterile alpha motif domain containing 9-like	825.7	246.025	3.27728	2.53969e-20		878.025	246.025	3.36359	1.45121e-10
206553_at	OAS2	2'-5'-oligoadenylate synthetase 2, 69/71kDa	133.717	52.625	3.22098	1.73294e-15		115.225	52.625	2.82843	4.30814e-11	*
204994_at	MX2	myxovirus (influenza virus) resistance 2 (mouse)	1430.15	391.15	3.06666	3.86983e-17		1261.68	391.15	2.90291	2.15354e-10	*
223961_s_at	CISH	cytokine inducible SH2-containing protein	1090.12	275.525	3.06666	4.69686e-08		453.225	275.525	1.49614	0.0305366	*
212185_x_at	MT2A	metallothionein 2A	2708.03	974.325	3.02269	3.44428e-17		1786.97	974.325	2.07053	1.86471e-06	*
226603_at	SAMD9L	sterile alpha motif domain containing 9-like	1415.15	495.25	3.01397	1.46468e-16		1649.1	495.25	3.22098	5.52207e-10
218559_s_at	MAFB	v-maf musculoaponeurotic fibrosarcoma oncogene homolog B (avian)	246.817	44.9	2.98797	0.00297078		108.4	44.9	2.1622	1.85711e-12	*
209761_s_at	SP110	SP110 nuclear body protein	1659.93	560.3	2.84481	1.31877e-17		956.775	560.3	1.70379	5.10998e-07	*
209969_s_at	STAT1	signal transducer and activator of transcription 1, 91kDa	2058.78	735.175	2.80403	1.8313e-13		2095.63	735.175	2.75586	1.26238e-06	*
241801_at	PGAP1	GPI deacylase	132.817	46.825	2.80403	5.12015e-20		85.25	46.825	1.87417	0.000793402	*
239725_at	PGAP1	GPI deacylase	248.3	91.15	2.78788	3.68899e-19		190.175	91.15	1.91521	2.87529e-05	*
219209_at	IFIH1	interferon induced with helicase C domain 1	1093.1	368.275	2.76383	3.96009e-16		895.15	368.275	2.36813	8.86388e-08	*
M97935_MB_at	STAT1	signal transducer and activator of transcription 1, 91kDa	610.05	224.05	2.63902	3.64245e-10		736.55	224.05	3.13834	8.37938e-08
210218_s_at	SP100	nuclear antigen Sp100	845.417	294.825	2.6087	2.66839e-19		502.4	294.825	1.78695	3.72063e-06	*
217933_s_at	LAP3	leucine aminopeptidase 3	2051.55	682.4	2.53444	2.11024e-26		1719.57	682.4	2.23845	2.27192e-10	*
202270_at	GBP1	guanylate binding protein 1, interferon-inducible, 67kDa	2822.62	1014.95	2.46229	2.61763e-11		2139.05	1014.95	1.98275	3.75763e-06	*
M97935_MA_at	STAT1	signal transducer and activator of transcription 1, 91kDa	301.817	121.975	2.45519	2.25928e-09		391.6	121.975	3.12477	2.61853e-08
228607_at	OAS2	2'-5'-oligoadenylate synthetase 2, 69/71kDa	621.367	250.625	2.43401	6.63902e-10		798.425	250.625	3.19319	4.50134e-07
219691_at	SAMD9	sterile alpha motif domain containing 9	457.583	183.85	2.38529	4.83418e-10		525.55	183.85	2.3579	9.62601e-07	*
231577_s_at	GBP1	guanylate binding protein 1, interferon-inducible, 67kDa	3281.75	1313.5	2.30404	1.99169e-14		3035.3	1313.5	2.08855	1.76395e-07	*
M97935_3_at	STAT1	signal transducer and activator of transcription 1, 91kDa	3471.82	1596.28	2.28416	1.46381e-14		3946.8	1596.28	2.3477	2.87023e-08
218085_at	CHMP5	chromatin modifying protein 5	1555.27	612.525	2.27101	1.01232e-12		1039.2	612.525	1.6245	3.76893e-07	*
M97935_5_at	STAT1	signal transducer and activator of transcription 1, 91kDa	224.917	100.325	2.26446	6.34585e-08		280.175	100.325	2.68515	6.00354e-10
201641_at	BST2	bone marrow stromal cell antigen 2	719.35	339.375	2.25793	9.60303e-12		820.525	339.375	2.06158	0.00025447	*
208912_s_at	CNP	2',3'-cyclic nucleotide 3' phosphodiesterase	500.05	184.75	2.22556	4.94273e-12		370.8	184.75	1.99135	7.28321e-08	*
205241_at	SCO2	SCO cytochrome oxidase deficient homolog 2 (yeast)	523.833	238.05	2.21274	5.47933e-17		517.3	238.05	1.96564	6.57146e-09	*
208965_s_at	IFI16	interferon, gamma-inducible protein 16	3448.22	1467.38	2.20636	1.02379e-19		2528.8	1467.38	1.61049	1.35824e-06	*
200887_s_at	STAT1	signal transducer and activator of transcription 1, 91kDa	5700.43	2569.82	2.18732	4.54408e-18		6241.35	2569.82	2.36813	6.64476e-10
222793_at	DDX58	DEAD (Asp-Glu-Ala-Asp) box polypeptide 58	402.283	174.325	2.18102	8.514e-08		410.925	174.325	2.19048	1.34222e-07
211367_s_at	CASP1	caspase 1, apoptosis-related cysteine protease (interleukin 1, beta, convertase)	633.4	306.75	2.13737	7.98395e-13		447.225	306.75	1.50264	0.000233845	*
202687_s_at	TNFSF10	tumor necrosis factor (ligand) superfamily, member 10	3297.2	1302.45	2.11893	2.22309e-08		2147.28	1302.45	1.61748	1.43872e-07	*
228531_at	SAMD9	sterile alpha motif domain containing 9	1465.72	673.15	2.11893	2.45231e-10		1695.93	673.15	2.14355	1.11942e-06
213988_s_at	SAT1	spermidine/spermine N1-acetyltransferase	1283.82	503.25	2.10672	3.20451e-16		736.825	503.25	1.38992	4.81713e-05	*
220576_at	PGAP1	GPI deacylase	484.383	212.275	2.10672	8.37701e-07		335.175	212.275	1.74866	0.00292182	*
1557236_at	APOL6	apolipoprotein L, 6	461.883	219.325	2.09459	3.72966e-10		416.325	219.325	1.84197	7.19277e-06	*
201473_at	JUNB	jun B proto-oncogene	1014.55	302.2	2.08855	0.00182097		150.35	302.2	-1.67452	0.00118354	*
202269_x_at	GBP1	guanylate binding protein 1, interferon-inducible, 67kDa	2005.7	943.175	2.08855	1.7713e-11		2137.82	943.175	2.20955	3.06283e-07
213261_at	LBA1	lupus brain antigen 1	214.917	105.7	2.0586	4.99843e-12		178.375	105.7	1.60353	8.71333e-10	*
227265_at	FGL2	MRNA; cDNA DKFZp686N07104 (from clone DKFZp686N07104)	1154.1	489.175	2.0586	0.000582676		666.2	489.175	1.41421	0.00212163	*
218943_s_at	DDX58	DEAD (Asp-Glu-Ala-Asp) box polypeptide 58	912.467	427.225	2.05267	1.31045e-05		902.975	427.225	2.08855	0.000432324
201649_at	UBE2L6	ubiquitin-conjugating enzyme E2L 6	2041.43	858.05	2.04675	8.42388e-14		1794.53	858.05	2	1.43159e-08	*
1555491_a_at	C19orf66	hypothetical protein FLJ11286	228.033	90.35	2.00578	3.56041e-12		134.425	90.35	1.40201	0.000112045	*
203964_at	NMI	N-myc (and STAT) interactor	2079.18	990.125	2.00578	1.45362e-15		1808.72	990.125	1.76388	8.13345e-06	*
201465_s_at	JUN	v-jun sarcoma virus 17 oncogene homolog (avian)	468.3	650.325	-2.06456	0.0227226		276.1	650.325	-3.00528	0.000208103
202887_s_at	DDIT4	DNA-damage-inducible transcript 4	1336.12	1757.2	-2.06456	0.00964812		1491.15	1757.2	-1.22052	0.164353	*
209189_at	FOS	v-fos FBJ murine osteosarcoma viral oncogene homolog	562.3	784	-2.6543	0.0464589		247.725	784	-3.27728	0.000339583
201466_s_at	JUN	v-jun sarcoma virus 17 oncogene homolog (avian)	442.817	605.85	-2.66968	0.00944862		256.025	605.85	-3.46715	0.000251842
231108_at	FUS	fused in sarcoma	248.967	688.025	-2.76383	4.93266e-11		529.25	688.025	-1.21525	0.307176	*
"Autoimmune-specific" IFN signature genes (86 probe-sets)
204533_at	CXCL10	chemokine (C-X-C motif) ligand 10	73.6833	14.125	5.54364	2.37458e-05
203603_s_at	ZEB2	zinc finger homeobox 1b	155.35	40.2	4.79822	4.41425e-10
209498_at	CEACAM1	carcinoembryonic antigen-related cell adhesion molecule 1 (biliary glycoprotein)	115.533	27.05	4.21344	7.19077e-07
206359_at	SOCS3	suppressor of cytokine signaling 3	175.5	33.45	4.1771	1.61702e-06
204413_at	TRAF2	TNF receptor-associated factor 2	61.3667	20.475	4.08169	1.31492e-07
210001_s_at	SOCS1	suppressor of cytokine signaling 1	255.317	67.925	3.52266	2.58675e-13
207761_s_at	METTL7A	DKFZP586A0522 protein	424.783	131.025	3.50237	1.30744e-18
208751_at	NAPA	N-ethylmaleimide-sensitive factor attachment protein, alpha	127.633	36.525	3.42238	1.63324e-22
201040_at	GNAI2	guanine nucleotide binding protein (G protein), alpha inhibiting activity polypeptide 2	796.85	279.25	3.3058	1.27187e-24
227697_at	SOCS3	suppressor of cytokine signaling 3	1396.12	303.25	3.10229	1.1644e-06
204960_at	PTPRCAP	protein tyrosine phosphatase, receptor type, C-associated protein	1637.1	560.075	3.02269	7.75339e-20
200634_at	PFN1	profilin 1	5718.67	1895.6	2.95365	1.40873e-26
203236_s_at	LGALS9	lectin, galactoside-binding, soluble, 9 (galectin 9)	129.967	72.225	2.87787	1.18388e-19
213746_s_at	FLNA	filamin A, alpha (actin binding protein 280)	735.383	244.4	2.83661	9.3364e-21
204116_at	IL2RG	interleukin 2 receptor, gamma (severe combined immunodeficiency)	873.35	311.425	2.79594	4.83944e-17
209619_at	CD74	CD74 antigen (invariant polypeptide of major histocompatibility complex, class II antigen-associated)	978.8	277.125	2.76383	2.18774e-16
210125_s_at	BANF1	barrier to autointegration factor 1	305.95	116.975	2.76383	9.09949e-24
215838_at	LILRA5	leukocyte immunoglobulin-like receptor, subfamily A (with TM domain), member 5	61.45	14.45	2.69291	0.000201886
200695_at	PPP2R1A	protein phosphatase 2 (formerly 2A), regulatory subunit A (PR 65), alpha isoform	163.133	60.775	2.63902	4.05388e-16
209457_at	DUSP5	dual specificity phosphatase 5	335.9	157.85	2.59368	4.39657e-08
200660_at	S100A11	S100 calcium binding protein A11 (calgizzarin)	1146.7	396.075	2.57874	1.90455e-22
206632_s_at	APOBEC3B	apolipoprotein B mRNA editing enzyme, catalytic polypeptide-like 3B	87	31.175	2.5713	7.1449e-07
1558215_s_at	UBTF	upstream binding transcription factor, RNA polymerase I	98.1833	41.175	2.55649	4.31651e-06
204622_x_at	NR4A2	nuclear receptor subfamily 4, group A, member 2	88.85	25.6	2.53444	0.000229346
210166_at	TLR5	toll-like receptor 5	147.35	71.4	2.51258	1.10305e-20
203258_at	DRAP1	DR1-associated protein 1 (negative cofactor 2 alpha)	276.2	101.425	2.4909	1.21568e-26
228343_at	POU2F2	POU domain, class 2, transcription factor 2	163.3	60.575	2.43401	4.72955e-12
211893_x_at	CD6	CD6 antigen	126.983	65.925	2.42699	3.31393e-08
203535_at	S100A9	S100 calcium binding protein A9 (calgranulin B)	2150.45	541.7	2.41999	0.0330788
201739_at	SGK1	serum/glucocorticoid regulated kinase	461.95	165.475	2.40605	9.27471e-06
204908_s_at	BCL3	B-cell CLL/lymphoma 3	201.983	71.875	2.39911	1.95541e-06
203372_s_at	SOCS2	suppressor of cytokine signaling 2	396.95	160.675	2.39219	6.64272e-06
207419_s_at	RAC2	ras-related C3 botulinum toxin substrate 2 (rho family, small GTP binding protein Rac2)	978.433	387.325	2.37156	9.01173e-13
204192_at	CD37	CD37 antigen	625.167	259.45	2.36472	1.60488e-26
214752_x_at	FLNA	filamin A, alpha (actin binding protein 280)	804.983	340.4	2.33755	8.7237e-17
204286_s_at	PMAIP1	phorbol-12-myristate-13-acetate-induced protein 1	329.5	134.975	2.32409	2.19321e-05
202221_s_at	EP300	E1A binding protein p300	626.617	229.725	2.31739	2.69272e-11
217165_x_at	MT1F	metallothionein 1F (functional)	736.483	292.825	2.2974	1.09376e-13
208581_x_at	MT1X	metallothionein 1X	1680.33	657.075	2.29077	7.09113e-14
221754_s_at	CORO1B	coronin, actin binding protein, 1B	118.733	43.1	2.29077	3.22323e-18
209967_s_at	CREM	cAMP responsive element modulator	356.9	119.325	2.28416	4.87816e-11
219540_at	ZNF267	zinc finger protein 267	466.733	200.775	2.22556	6.28938e-15
205692_s_at	CD38	CD38 antigen (p45)	155.617	63.325	2.20636	7.50193e-05
203418_at	CCNA2	cyclin A2	59.2333	19.2	2.19365	0.00581659
214792_x_at	VAMP2	vesicle-associated membrane protein 2 (synaptobrevin 2)	115.983	41.875	2.19365	3.67482e-10
1555730_a_at	CFL1	cofilin 1 (non-muscle)	1512.37	757.8	2.18732	3.2145e-14
205159_at	CSF2RB	colony stimulating factor 2 receptor, beta, low-affinity (granulocyte-macrophage)	218.117	92.775	2.18732	2.13623e-11
208438_s_at	FGR	Gardner-Rasheed feline sarcoma viral (v-fgr) oncogene homolog	239.833	102.575	2.18102	1.11186e-06
211794_at	FYB	FYN binding protein (FYB-120/130)	647.917	277.6	2.12505	6.1166e-08
203085_s_at	TGFB1	transforming growth factor, beta 1 (Camurati-Engelmann disease)	419.817	164.55	2.11282	3.90898e-21
202917_s_at	S100A8	S100 calcium binding protein A8 (calgranulin A)	5007.88	1208.75	2.10672	0.135125
209211_at	KLF5	Kruppel-like factor 5 (intestinal)	127.533	60.25	2.10672	1.64905e-07
208677_s_at	BSG	basigin (OK blood group)	156.717	72.85	2.10065	3.7824e-12
214881_s_at	UBTF	upstream binding transcription factor, RNA polymerase I	101.167	49.475	2.10065	1.15182e-11
205027_s_at	MAP3K8	mitogen-activated protein kinase kinase kinase 8	117.6	47.55	2.08855	2.02518e-08
203213_at	CDC2	Cell division cycle 2, G1 to S and G2 to M	164.233	93.65	2.08252	0.000364962
204935_at	PTPN2	protein tyrosine phosphatase, non-receptor type 2	78.6833	29.1	2.08252	1.5216e-07
206461_x_at	MT1H	metallothionein 1H	915.767	269.175	2.07652	5.62633e-13
200846_s_at	PPP1CA	protein phosphatase 1, catalytic subunit, alpha isoform	1817.93	794.225	2.06456	4.48477e-14
224973_at	FAM46A	family with sequence similarity 46, member A	201.7	89.7	2.0586	1.34998e-10
204269_at	PIM2	pim-2 oncogene	1432.75	650.45	2.05267	1.63575e-16
210164_at	GZMB	granzyme B (granzyme 2, cytotoxic T-lymphocyte-associated serine esterase 1)	254.55	144.75	2.04085	0.00212307
202275_at	G6PD	glucose-6-phosphate dehydrogenase	86.45	45.5	2.03496	1.06656e-08
203523_at	LSP1	lymphocyte-specific protein 1	392.283	213.75	2.03496	1.77329e-14
213716_s_at	SECTM1	secreted and transmembrane 1	90.6	54.225	2.03496	1.98213e-06
207677_s_at	NCF4	neutrophil cytosolic factor 4, 40kDa	162.483	79.8	2.02324	3.59211e-07
201557_at	VAMP2	vesicle-associated membrane protein 2 (synaptobrevin 2)	138.5	58.325	2.00578	1.02726e-15
207630_s_at	CREM	cAMP responsive element modulator	278.133	125.225	2.00578	1.00551e-08
204361_s_at	SKAP2	src family associated phosphoprotein 2	81.65	48.1	2	3.49814e-15
216252_x_at	FAS	Fas (TNF receptor superfamily, member 6)	237.133	97.9	2	4.9568e-10
236561_at	TGFBR1	Transforming growth factor, beta receptor I (activin A receptor type II-like kinase, 53kDa)	151.917	371.1	-2.06456	5.06157e-05
1559882_at	SAMHD1	SAM domain and HD domain 1	553.167	1099.37	-2.07652	6.92756e-05
227259_at	CD47	CD47 antigen (Rh-related antigen, integrin-associated signal transducer)	199.583	522.875	-2.08855	9.99601e-05
1562028_at	CCND3	MRNA; cDNA DKFZp313J0639 (from clone DKFZp313J0639)	147.133	346.575	-2.11893	0.000373767
1566191_at	SUZ12	Suppressor of zeste 12 homolog (Drosophila)	54.7333	121.9	-2.12505	1.00935e-10
232809_s_at	FLT1	Fms-related tyrosine kinase 1 (vascular endothelial growth factor/vascular permeability factor receptor)	87.0833	178.2	-2.1622	4.5388e-07
239272_at	MMP28	matrix metalloproteinase 28	116.667	220.325	-2.1622	2.37973e-06
206543_at	SMARCA2	SWI/SNF related, matrix associated, actin dependent regulator of chromatin, subfamily a, member 2	18.0167	41.4	-2.16845	1.29492e-12
205803_s_at	TRPC1	transient receptor potential cation channel, subfamily C, member 1	72.4167	160.225	-2.17473	1.97139e-07
208442_s_at	ATM	ataxia telangiectasia mutated (includes complementation groups A, C and D)	425.25	913.125	-2.17473	2.41745e-06
235925_at	TCF12	Transcription factor 12 (HTF4, helix-loop-helix transcription factors 4)	112.217	253.675	-2.21914	2.86152e-05
1553387_at	ATM	ataxia telangiectasia mutated (includes complementation groups A, C and D)	116.783	289.175	-2.32409	8.09129e-09
206487_at	UNC84A	unc-84 homolog A (C. elegans)	86.35	242.975	-2.60118	2.50565e-11
215611_at	TCF12	transcription factor 12 (HTF4, helix-loop-helix transcription factors 4)	53.7667	161.075	-2.66968	2.92843e-07
214980_at	UBE3A	Ubiquitin protein ligase E3A (human papilloma virus E6-associated protein, Angelman syndrome)	35.3667	109.55	-2.97935	1.94121e-08
205699_at	MAP2K6	mitogen-activated protein kinase kinase 6	32.0333	216.15	-4.85397	1.45906e-11
aComparison of SLE versus healthy donors (ND) before immunization.
bComparison of ND 7 days after immunization with yellow fever vaccine versus ND before immunization.
cAsterisk is maked if fold change (FC) of SLE is greater than that of immunized ND.
dMean signal intensity of experiment group (SLE or immunized ND).
eMean signal intensity of baseline group (ND before immunization).
fFC: fold change.
gPercentage of asterisk-marked probe-sets among total "common" IFN signature probe-sets.
