# Supplementary material for: Cell-Specific Type I IFN Signatures in Autoimmunity and Viral Infection: What Makes the Difference?
Source: PLoS One. 2013 Dec 31;8(12):e83776. doi: 10.1371/journal.pone.0083776 (PMC3877094; doi:10.1371/journal.pone.0083776)
Supplement: Table S2 — Differentially expressed IFN signature genes in CD16- monocytes (top candidate genes with cutoff of FC > = 2 or < = −2). (XLS) [file pone.0083776.s005.xls]

## Sheet: Table S2
Table S2. Differentially expressed IFN signature genes in CD16- monocytes (top candidate genes with cutoff of FC >=2 or <=-2).
				SLEa					Immunized NDb			FC SLE>Immunized NDc
Affymetrix ID	Gene Symbol	Gene Name	Mean EGd	Mean BGe	FCf	P value		Mean EG	Mean BG	FC	P value	(120/165=72.7%)g
"Common" IFN signature genes in SLE and immunized ND (165 probe-sets)
202411_at	IFI27	interferon, alpha-inducible protein 27	3170.65	91.75	37.5633	2.32203e-11		1289	91.75	19.3599	7.76991e-11	*
202145_at	LY6E	lymphocyte antigen 6 complex, locus E	2080.53	48.8	27.4979	2.79827e-28		501.525	48.8	8.28212	3.71139e-17	*
209795_at	CD69	CD69 antigen (p60, early T-cell activation antigen)	186.5	8.925	27.2607	4.12221e-09		65.025	8.925	8.68635	2.97044e-05	*
219519_s_at	SIGLEC1	sialoadhesin	2943.67	92.325	24.0422	2.70887e-25		1964.32	92.325	16.5642	1.06454e-22	*
44673_at	SIGLEC1	sialoadhesin	3304.38	136.75	18.7004	6.52861e-27		2546.5	136.75	13.9893	1.78975e-23	*
211267_at	HESX1	homeo box (expressed in ES cells) 1	218.775	17.775	16	4.9305e-10		148.025	17.775	10.0213	3.49295e-07	*
201601_x_at	IFITM1	interferon induced transmembrane protein 1 (9-27)	5676.27	353.475	15.7934	3.45829e-23		4552.27	353.475	9.89192	1.28333e-11	*
216598_s_at	CCL2	chemokine (C-C motif) ligand 2	947.225	32.3	14.6086	2.32939e-05		951.925	32.3	15.9308	5.89619e-08
242625_at	RSAD2	radical S-adenosyl methionine domain containing 2	2659.93	200.75	13.3962	8.35403e-25		2858.75	200.75	12.7176	4.36528e-19	*
204439_at	IFI44L	interferon-induced protein 44-like	6656.8	524.425	13.2806	7.62538e-29		5945.02	524.425	11.1676	6.54575e-28	*
214022_s_at	IFITM1	interferon induced transmembrane protein 1 (9-27)	7085.55	510.225	12.2313	7.34769e-24		6481.47	510.225	10.6942	1.17816e-13	*
205660_at	OASL	2'-5'-oligoadenylate synthetase-like	1625.75	97.375	11.7127	9.42497e-19		933.925	97.375	6.9343	4.6581e-14	*
200923_at	LGALS3BP	lectin, galactoside-binding, soluble, 3 binding protein	1038.9	66.825	10.8811	5.39411e-16		389.35	66.825	5.01066	2.99146e-11	*
200986_at	SERPING1	serine (or cysteine) proteinase inhibitor, clade G (C1 inhibitor), member 1, (angioedema, hereditary)	591.625	56.325	10.1524	6.3999e-17		588.95	56.325	10.3299	1.65363e-10
204187_at	GMPR	guanosine monophosphate reductase	417.25	40.3	10.1524	1.65326e-12		400.975	40.3	7.432	6.60798e-11	*
221345_at	FFAR2	G protein-coupled receptor 43	737.65	67.7	9.84916	9.96496e-08		135.925	67.7	2.3477	3.83169e-05	*
203153_at	IFIT1	interferon-induced protein with tetratricopeptide repeats 1	3617.42	372.55	9.80658	4.23814e-29		5200.57	372.55	10.7406	1.45351e-18
219895_at	FAM70A	hypothetical protein FLJ20716	374.45	47.55	9.18959	3.59085e-09		288.9	47.55	5.73085	0.000364689	*
205483_s_at	ISG15	interferon, alpha-inducible protein (clone IFI-15K)	5920.88	671.625	8.53712	2.49457e-19		4802.13	671.625	6.90432	2.73666e-15	*
210797_s_at	OASL	2'-5'-oligoadenylate synthetase-like	1341.82	121.25	8.42689	1.19438e-16		669.15	121.25	3.96549	3.71598e-10	*
218400_at	OAS3	2'-5'-oligoadenylate synthetase 3, 100kDa	3970.25	479.925	8.31808	3.61178e-32		2805.17	479.925	5.6324	9.88265e-17	*
206115_at	EGR3	early growth response 3	1426.58	86.3	8.28212	3.07607e-05		304.55	86.3	2.91551	0.00953739	*
235276_at	EPSTI1	epithelial stromal interaction 1 (breast)	1797.83	307.775	8.21067	2.35393e-15		1399.22	307.775	6.01056	2.31712e-13	*
204415_at	IFI6	interferon, alpha-inducible protein (clone IFI-6-16)	5982.5	736.55	8.13984	4.28373e-26		5359.52	736.55	6.9644	3.39046e-22	*
211122_s_at	CXCL11	chemokine (C-X-C motif) ligand 11	195.2	23.6	8.13984	1.39314e-06		194.775	23.6	7.59474	6.775e-06	*
213797_at	RSAD2	radical S-adenosyl methionine domain containing 2	1155.33	160.075	8	3.5048e-20		1934.3	160.075	11.3628	1.70597e-16
202086_at	MX1	myxovirus (influenza virus) resistance 1	5185.75	620.7	7.11691	8.25648e-23		4142.15	620.7	5.70608	4.23474e-18	*
226702_at	LOC129607	hypothetical protein LOC129607	6340.73	887.35	6.9644	1.18841e-26		5245.1	887.35	5.65685	1.32126e-22	*
214059_at	IFI44	Interferon-induced protein 44	661.15	92.475	6.87448	4.88258e-15		625.775	92.475	6.78571	1.26264e-20	*
219863_at	HERC5	hect domain and RLD 5	2405.93	367.475	6.46993	2.10659e-24		2624.45	367.475	6.41411	2.59965e-14	*
232666_at	OAS3	2'-5'-oligoadenylate synthetase 3, 100kDa	254.875	41.75	6.35878	9.9468e-20		170.6	41.75	3.58942	1.60505e-17	*
208751_at	NAPA	N-ethylmaleimide-sensitive factor attachment protein, alpha	399.3	58.375	6.24954	3.21535e-25		105.875	58.375	1.70379	8.23165e-06	*
229450_at	IFIT3	interferon-induced protein with tetratricopeptide repeats 3	6429.95	1044.83	6.16884	2.87474e-25		7048.05	1044.83	7.24131	2.8925e-22
204747_at	IFIT3	interferon-induced protein with tetratricopeptide repeats 3	2543.7	455.125	6.06287	1.27565e-23		3539.82	455.125	7.69409	6.03401e-19
214453_s_at	IFI44	interferon-induced protein 44	4999.68	854.075	6.03666	1.03484e-28		4704.18	854.075	5.6324	1.36945e-25	*
204972_at	OAS2	2'-5'-oligoadenylate synthetase 2, 69/71kDa	2749.25	573.675	5.80582	1.21714e-27		1943.15	573.675	4.43828	2.53792e-15	*
238509_at	CUL1	Cullin 1	515.3	89.275	5.75573	2.03717e-11		157.225	89.275	1.92352	9.85503e-05	*
228607_at	OAS2	2'-5'-oligoadenylate synthetase 2, 69/71kDa	1157.58	223.55	5.55967	1.63537e-17		780.025	223.55	3.68394	3.42585e-09	*
226103_at	NEXN	nexilin (F actin binding protein)	969.2	180.375	5.48788	4.88384e-22		1046.68	180.375	5.55967	7.93563e-15
219364_at	DHX58	likely ortholog of mouse D11lgp2	277.275	39.175	5.37029	1.93833e-09		258.775	39.175	5.16493	7.40126e-09	*
201015_s_at	JUP	junction plakoglobin	642.75	91.575	5.27803	4.48031e-17		374.225	91.575	3.78095	3.98199e-16	*
222154_s_at	LOC26010	DNA polymerase-transactivated protein 6	922.6	180	5.2325	3.14281e-18		805.35	180	4.59479	7.43376e-14	*
210163_at	CXCL11	chemokine (C-X-C motif) ligand 11	127.85	21.075	5.16493	5.69891e-09		141.675	21.075	5.9073	1.54254e-08
216565_x_at	LOC391020	similar to Interferon-induced transmembrane protein 3 (Interferon-inducible protein 1-8U)	2207.63	277.45	5.03241	1.41542e-22		2281.28	277.45	4.34317	2.09898e-09	*
208436_s_at	IRF7	interferon regulatory factor 7	2543.57	464.35	4.92458	3.65397e-21		1758.55	464.35	3.24901	2.56356e-13	*
226757_at	IFIT2	interferon-induced protein with tetratricopeptide repeats 2	2600.07	794.025	4.86099	6.15135e-24		3808.77	794.025	6.30392	7.53108e-18
204533_at	CXCL10	chemokine (C-X-C motif) ligand 10	1732.88	296.95	4.67511	1.75377e-08		1754.77	296.95	4.34317	1.7609e-05	*
227609_at	EPSTI1	epithelial stromal interaction 1 (breast)	3395.15	742.95	4.63478	6.50525e-16		3703.72	742.95	5.01066	3.9077e-17
219352_at	HERC6	hect domain and RLD 6	478.375	94.45	4.55515	3.72984e-19		425.7	94.45	3.81386	4.52789e-08	*
1552309_a_at	NEXN	nexilin (F actin binding protein)	1011	219.175	4.43828	1.84631e-17		1225.2	219.175	5.05426	5.60428e-13
213524_s_at	G0S2	putative lymphocyte G0/G1 switch gene	739.35	182.525	4.43828	0.000240923		118.325	182.525	-1.5897	0.0934144	*
220576_at	PGAP1	GPI deacylase	86.875	21.475	4.30571	1.76844e-09		70.675	21.475	2.90291	0.000251647	*
202672_s_at	ATF3	activating transcription factor 3	428.625	76.675	4.28709	0.000278338		164.725	76.675	2.31739	0.00165944	*
212203_x_at	IFITM3	interferon induced transmembrane protein 3 (1-8U)	9828.17	2473.88	4.23174	8.14647e-24		8822.9	2473.88	3.5125	1.29296e-14	*
228846_at	MXD1	MAX dimerization protein 1	918.125	214.25	4.10534	4.99894e-07		314.2	214.25	1.48324	0.00877235	*
230036_at	SAMD9L	sterile alpha motif domain containing 9-like	1048.35	263.775	4.01737	1.57713e-17		1019.85	263.775	3.96549	2.14588e-13	*
209417_s_at	IFI35	interferon-induced protein 35	1647.43	393.8	4	3.52861e-16		1078.83	393.8	2.76782	2.05532e-09	*
202270_at	GBP1	guanylate binding protein 1, interferon-inducible, 67kDa	3311.05	840.425	3.96549	7.49012e-11		3459	840.425	3.716	1.8499e-08	*
1555728_a_at	MS4A4A	membrane-spanning 4-domains, subfamily A, member 4	902.275	203.325	3.86375	3.35775e-13		358.4	203.325	1.61748	0.000267468	*
204994_at	MX2	myxovirus (influenza virus) resistance 2 (mouse)	3281.57	748.35	3.84704	4.15331e-26		2887.67	748.35	3.34905	2.49883e-15	*
214038_at	CCL8	chemokine (C-C motif) ligand 8	269.5	49.125	3.84704	0.00313549		798.45	49.125	8.06962	5.93317e-05
202284_s_at	CDKN1A	cyclin-dependent kinase inhibitor 1A (p21, Cip1)	1151	251.325	3.76461	1.37073e-09		358.625	251.325	1.6529	8.91772e-05	*
204698_at	ISG20	interferon stimulated exonuclease gene 20kDa	567.55	132.675	3.69994	5.51078e-18		878.3	132.675	3.74834	4.49396e-06
210873_x_at	APOBEC3A	apolipoprotein B mRNA editing enzyme, catalytic polypeptide-like 3A	7821.6	2074.75	3.69994	1.02066e-16		6173.35	2074.75	2.72027	2.58036e-09	*
206491_s_at	NAPA	N-ethylmaleimide-sensitive factor attachment protein, alpha	422.75	111.125	3.65216	8.07162e-20		177.325	111.125	1.50264	7.64364e-11	*
206553_at	OAS2	2'-5'-oligoadenylate synthetase 2, 69/71kDa	219.875	72.3	3.5739	6.84859e-17		200.8	72.3	3.23496	3.52747e-12	*
204211_x_at	EIF2AK2	eukaryotic translation initiation factor 2-alpha kinase 2	716.425	294.45	3.52775	2.08956e-20		698.8	294.45	3.24901	5.28795e-18	*
1555167_s_at	NAMPT	pre-B-cell colony enhancing factor 1	597.75	168.8	3.4822	3.71692e-08		262.925	168.8	1.56917	0.00143744	*
231577_s_at	GBP1	guanylate binding protein 1, interferon-inducible, 67kDa	4101.2	1153.4	3.46715	9.59453e-10		4065.67	1153.4	3.37819	1.85099e-08	*
222816_s_at	ZCCHC2	zinc finger, CCHC domain containing 2	1574.93	414.3	3.42238	1.41291e-11		1169.7	414.3	2.77984	1.65341e-12	*
219607_s_at	MS4A4A	membrane-spanning 4-domains, subfamily A, member 4	1203.1	324.05	3.39286	6.12794e-13		594.45	324.05	1.83401	6.0913e-06	*
203819_s_at	IGF2BP3	IGF-II mRNA-binding protein 3	144.25	34.725	3.34905	3.06888e-09		129.7	34.725	3.09781	4.99879e-07	*
33304_at	ISG20	interferon stimulated exonuclease gene 20kDa	459.7	171.85	3.3058	5.4333e-16		659.2	171.85	3.32015	1.36306e-05
1555464_at	IFIH1	interferon induced with helicase C domain 1	282.2	101.425	3.29151	2.49729e-08		203.725	101.425	2.31739	2.51961e-08	*
226603_at	SAMD9L	sterile alpha motif domain containing 9-like	1726.85	601	3.29151	1.61966e-15		2371.17	601	4.19523	1.53459e-15
205552_s_at	OAS1	2',5'-oligoadenylate synthetase 1, 40/46kDa	2519.77	749.25	3.27728	6.6858e-24		2357.9	749.25	2.95365	4.86582e-14	*
212185_x_at	MT2A	metallothionein 2A	3111.72	960.85	3.22098	2.76028e-13		2078.95	960.85	2.1622	2.01249e-05	*
219062_s_at	ZCCHC2	zinc finger, CCHC domain containing 2	1826.88	566.55	3.20706	6.15717e-20		1396	566.55	2.54912	2.94135e-17	*
202430_s_at	PLSCR1	phospholipid scramblase 1	4512	1167.38	3.16565	9.74256e-32		2618.6	1167.38	2.22877	2.01738e-15	*
209969_s_at	STAT1	signal transducer and activator of transcription 1, 91kDa	2201.95	746.35	3.15196	5.39928e-10		2099.2	746.35	3.05781	2.56842e-09	*
203596_s_at	IFIT5	interferon-induced protein with tetratricopeptide repeats 5	340.025	100.05	3.11126	3.97446e-14		421.425	100.05	3.46715	2.27308e-12
205241_at	SCO2	SCO cytochrome oxidase deficient homolog 2 (yeast)	5867.07	1936.2	3.09781	1.00307e-11		5275.55	1936.2	2.61625	1.45636e-12	*
219691_at	SAMD9	sterile alpha motif domain containing 9	449.25	165.025	3.07109	3.17292e-16		659.15	165.025	3.58942	1.34198e-11
209568_s_at	RGL1	ral guanine nucleotide dissociation stimulator-like 1	409.7	121.55	3.04459	4.13959e-12		428.825	121.55	3.19319	4.92901e-09
203595_s_at	IFIT5	interferon-induced protein with tetratricopeptide repeats 5	691.275	260.725	3.00528	5.60005e-11		820.7	260.725	3.52775	1.75081e-12
213982_s_at	RABGAP1L	RAB GTPase activating protein 1-like	2764.82	774.9	3.00528	3.88382e-13		2283.35	774.9	2.5713	6.61963e-13	*
228617_at	XAF1	XIAP associated factor-1	6134.25	2155.25	2.96648	4.10267e-22		7188.68	2155.25	3.26312	8.65596e-22
201315_x_at	IFITM2	interferon induced transmembrane protein 2 (1-8D)	10324.1	3585.23	2.95365	2.52487e-16		9269.17	3585.23	2.51621	1.51955e-09	*
202869_at	OAS1	2',5'-oligoadenylate synthetase 1, 40/46kDa	2492.97	812.425	2.95365	2.17367e-07		2702.45	812.425	2.91551	1.52691e-07	*
212762_s_at	TCF7L2	transcription factor 7-like 2 (T-cell specific, HMG-box)	654.15	225.9	2.95365	5.25557e-14		328.175	225.9	1.61748	2.50976e-06	*
205681_at	BCL2A1	BCL2-related protein A1	5541.15	1770.07	2.91551	1.58028e-09		2313.8	1770.07	1.2581	0.0170852	*
203820_s_at	IGF2BP3	IGF-II mRNA-binding protein 3	157.475	47.45	2.90291	6.37018e-14		118.725	47.45	2.22877	5.49231e-08	*
208581_x_at	MT1X	metallothionein 1X	2068.13	661.325	2.89036	1.31765e-13		1308	661.325	1.94026	2.09117e-05	*
219014_at	PLAC8	placenta-specific 8	7280.75	2579.98	2.86543	1.01626e-09		6905.32	2579.98	2.56019	1.63588e-08	*
202269_x_at	GBP1	guanylate binding protein 1, interferon-inducible, 67kDa	2130.57	882.85	2.76782	2.84339e-07		2993.58	882.85	3.54307	1.62338e-07
226275_at	MXD1	MAX dimerization protein 1	2332.08	743.5	2.75586	1.30709e-07		900.775	743.5	1.28565	0.0724567	*
217497_at	ECGF1	endothelial cell growth factor 1 (platelet-derived)	3819.03	1232.95	2.70851	5.85322e-16		2740.45	1232.95	2.22877	4.82195e-11	*
202087_s_at	CTSL1	cathepsin L	494.075	179.125	2.68515	3.11854e-06		475.7	179.125	2.40953	2.64205e-07	*
211013_x_at	PML	promyelocytic leukemia	111.35	46.9	2.66198	6.10317e-08		92.225	46.9	2.63902	2.65142e-06	*
233425_at	ZCCHC2	zinc finger, CCHC domain containing 2	185.875	59.125	2.66198	1.63235e-05		196.8	59.125	2.74394	2.93527e-13
235508_at	PML	promyelocytic leukemia	191.475	61.125	2.66198	1.91109e-10		129.975	61.125	1.84197	2.11038e-07	*
217502_at	IFIT2	interferon-induced protein with tetratricopeptide repeats 2	520.775	260.275	2.65047	1.65655e-14		1867.68	260.275	8.53712	3.26915e-12
210705_s_at	TRIM5	tripartite motif-containing 5	796.675	293.425	2.63902	3.58323e-21		679.95	293.425	2.17159	2.31931e-08	*
241869_at	APOL6	apolipoprotein L, 6	186.475	74.125	2.63902	7.15314e-24		213.525	74.125	3.45216	4.31685e-18
215495_s_at	SAMD4A	sterile alpha motif domain containing 4	233.75	85.425	2.62761	1.15018e-06		197.875	85.425	2.26773	1.31621e-05	*
216020_at	IFIH1	Interferon induced with helicase C domain 1	114.175	40.925	2.59368	4.53816e-10		102.075	40.925	2.11587	4.21688e-11	*
204326_x_at	MT1X	metallothionein 1X	1311.65	450.375	2.58247	5.0693e-14		917.975	450.375	1.63156	0.000140745	*
218943_s_at	DDX58	DEAD (Asp-Glu-Ala-Asp) box polypeptide 58	780.65	301.1	2.5713	2.17792e-11		1079.33	301.1	3.37819	1.69129e-09
228531_at	SAMD9	sterile alpha motif domain containing 9	1190.5	486.375	2.51621	1.17774e-16		1829.22	486.375	3.52775	1.28578e-13
205099_s_at	CCR1	chemokine (C-C motif) receptor 1	2488.5	907.475	2.50533	3.33082e-05		1686.18	907.475	1.96564	3.3111e-06	*
203771_s_at	BLVRA	biliverdin reductase A	925.775	362.9	2.4945	2.294e-11		814.125	362.9	1.96564	3.91903e-08	*
206461_x_at	MT1H	metallothionein 1H	1062.1	257.45	2.47298	6.5471e-10		486.6	257.45	1.77923	0.000101744	*
218543_s_at	PARP12	poly (ADP-ribose) polymerase family, member 12	1524.88	630.325	2.44105	1.94882e-20		1579.38	630.325	2.59368	1.57755e-11
201694_s_at	EGR1	early growth response 1	5231	2645.8	2.43049	0.00242908		3783.35	2645.8	1.32524	0.427787	*
224701_at	PARP14	poly (ADP-ribose) polymerase family, member 14	1120.45	442.075	2.41999	1.22268e-10		1389.9	442.075	2.8162	1.04367e-10
242234_at	XAF1	XIAP associated factor-1	280.875	109.95	2.41999	1.39218e-07		497.775	109.95	4.28709	3.52114e-09
209761_s_at	SP110	SP110 nuclear body protein	1667.65	674.525	2.40953	1.4321e-21		1403.97	674.525	1.98275	5.18686e-08	*
233811_at	RIN2	Ras and Rab interactor 2	141.9	62.925	2.39911	2.92221e-05		130.175	62.925	2.11587	0.00247926	*
M97935_3_at	STAT1	signal transducer and activator of transcription 1, 91kDa	3521.72	1531.15	2.39911	9.84213e-13		3551.57	1531.15	2.24817	8.25985e-11	*
228899_at	CUL1	LOC441297	219.6	107.025	2.38874	4.63958e-11		208.875	107.025	1.99135	2.96564e-06	*
207655_s_at	BLNK	B-cell linker	118.425	52.275	2.36813	6.03807e-07		197.975	52.275	3.39286	2.19701e-09
M97935_MB_at	STAT1	signal transducer and activator of transcription 1, 91kDa	542.425	266.3	2.3477	8.50781e-13		657.5	266.3	2.54912	1.09555e-15
206133_at	XAF1	XIAP associated factor-1	3288.35	1625.78	2.33755	1.0106e-13		5072.27	1625.78	3.36359	7.90746e-16
209593_s_at	TOR1B	torsin family 1, member B (torsin B)	1468.45	544.825	2.30737	2.18445e-15		1370.33	544.825	2.37841	1.27158e-13
217933_s_at	LAP3	leucine aminopeptidase 3	7304.53	3008.53	2.30737	7.69884e-12		6389.88	3008.53	2.06158	6.95492e-08	*
219209_at	IFIH1	interferon induced with helicase C domain 1	1269.08	512.2	2.28747	1.08401e-13		1548.68	512.2	2.99229	1.86659e-12
221748_s_at	TNS1	tensin 1	104.85	46.4	2.28747	3.40914e-07		125.225	46.4	2.50533	2.74173e-06
222146_s_at	TCF4	transcription factor 4	247.075	111.8	2.28747	4.27159e-09		166.175	111.8	1.56917	1.06544e-05	*
212845_at	SAMD4A	sterile alpha motif domain containing 4	363.35	196.35	2.26773	6.03279e-09		563.1	196.35	3.83041	4.39789e-10
1557116_at	APOL6	CDNA FLJ39947 fis, clone SPLEN2024232	631.35	327.675	2.23845	9.02744e-12		697.175	327.675	2.23845	1.64916e-08
203593_at	CD2AP	CD2-associated protein	694.725	265.425	2.18102	1.02787e-11		643.4	265.425	2.43049	1.52384e-09
202446_s_at	PLSCR1	phospholipid scramblase 1	6241.73	2946.38	2.17159	4.63099e-20		6306.25	2946.38	2.10672	2.3803e-12	*
204198_s_at	RUNX3	runt-related transcription factor 3	432.075	208.625	2.17159	5.73102e-09		282.5	208.625	1.36014	0.00400939	*
213293_s_at	TRIM22	tripartite motif-containing 22	7209.3	3191.23	2.15285	3.34279e-19		6512.77	3191.23	1.93187	1.02662e-10	*
222793_at	DDX58	DEAD (Asp-Glu-Ala-Asp) box polypeptide 58	348.75	170.3	2.14355	7.3543e-11		616.725	170.3	3.32015	3.33228e-13
202599_s_at	NRIP1	nuclear receptor interacting protein 1	1543.18	753.95	2.13428	4.15207e-13		1114.1	753.95	1.55563	2.39265e-06	*
200887_s_at	STAT1	signal transducer and activator of transcription 1, 91kDa	5397.85	2580.82	2.12505	2.92944e-09		5341.1	2580.82	2.15285	2.79396e-09
210846_x_at	TRIM14	tripartite motif-containing 14	119.375	71.925	2.11587	1.81989e-06		96	71.925	1.91521	3.91894e-05	*
212657_s_at	IL1RN	interleukin 1 receptor antagonist	2544.88	950.3	2.08855	8.35661e-08		1557.38	950.3	1.54891	2.143e-08	*
213716_s_at	SECTM1	secreted and transmembrane 1	1315.7	552.075	2.08855	2.55601e-11		905.675	552.075	1.52891	6.23226e-05	*
201649_at	UBE2L6	ubiquitin-conjugating enzyme E2L 6	3676	1580.7	2.07053	1.16425e-10		3198.53	1580.7	2.02616	2.67663e-08	*
200733_s_at	PTP4A1	protein tyrosine phosphatase type IVA, member 1	1961.63	836.7	2.05267	2.09209e-11		1149.72	836.7	1.36604	6.49877e-07	*
203147_s_at	TRIM14	tripartite motif-containing 14	777.225	385.875	2.04379	3.63894e-13		733.475	385.875	1.92352	1.32456e-10	*
203753_at	TCF4	transcription factor 4	619.525	257.3	2.04379	4.39455e-09		420.625	257.3	1.73357	1.26308e-07	*
1568592_at	TRIM69	hypothetical gene supported by BC031266	658.8	324.525	2.03496	7.30527e-11		695.975	324.525	2.05267	1.96044e-10
222670_s_at	MAFB	v-maf musculoaponeurotic fibrosarcoma oncogene homolog B (avian)	5538.38	1871.98	2.0174	2.30708e-05		3387.2	1871.98	1.54221	4.82509e-06	*
235643_at	SAMD9L	sterile alpha motif domain containing 9-like	776.15	385.2	2.0174	6.70476e-06		1854.58	385.2	4.6549	5.53786e-11
218085_at	CHMP5	chromatin modifying protein 5	1596.22	779.85	2.00868	4.15164e-13		1565.03	779.85	2.05267	4.71523e-12
1557236_at	APOL6	apolipoprotein L, 6	398.5	194.275	2	2.09667e-16		632.525	194.275	2.72027	1.35207e-17
211938_at	EIF4B	eukaryotic translation initiation factor 4B	846.75	1946.15	-2.0174	2.87668e-15		678.425	1946.15	-2.6968	6.65483e-12
201867_s_at	TBL1X	transducin (beta)-like 1X-linked	366.05	762.725	-2.06158	1.46578e-16		624.5	762.725	-1.29123	0.00285544	*
206765_at	KCNJ2	potassium inwardly-rectifying channel, subfamily J, member 2	126.1	321.15	-2.07053	7.7799e-11		376.25	321.15	1.35426	0.0324386	*
208760_at	UBE2I	Ubiquitin-conjugating enzyme E2I (UBC9 homolog, yeast)	119.1	229.15	-2.15285	2.60203e-14		165.55	229.15	-1.72608	1.55472e-07	*
219599_at	EIF4B	hypothetical protein PRO1843	103.5	225.75	-2.19999	3.14627e-07		112.45	225.75	-1.858	2.77624e-08	*
205055_at	ITGAE	integrin, alpha E (antigen CD103, human mucosal lymphocyte antigen 1; alpha polypeptide)	660.85	1524.33	-2.26773	2.8464e-27		882	1524.33	-1.7411	4.83038e-19	*
219093_at	PID1	hypothetical protein FLJ20701	607.05	1297.45	-2.28747	1.31394e-05		932.7	1297.45	-1.40201	0.0382579	*
212944_at	SLC5A3	Mitochondrial ribosomal protein S6	138.75	339.025	-2.3477	6.38086e-06		267.925	339.025	-1.36014	0.00707419	*
213281_at	JUN	v-jun sarcoma virus 17 oncogene homolog (avian)	119.45	307.425	-2.38874	9.86483e-06		196.65	307.425	-1.94026	5.33584e-05	*
226878_at	HLA-DOA	major histocompatibility complex, class II, DO alpha	54.825	145.025	-2.47298	3.25053e-12		93.125	145.025	-1.58282	1.43265e-05	*
1557910_at	HSP90AB1	heat shock 90kDa protein 1, beta	379.3	1008.25	-2.48372	2.84521e-06		856.425	1008.25	-1.10477	0.500729	*
230226_s_at	JARID1A	Jumonji, AT rich interactive domain 1A (RBBP2-like)	56.55	132.9	-2.80403	4.27044e-10		162.05	132.9	1.23649	0.0436958	*
201464_x_at	JUN	v-jun sarcoma virus 17 oncogene homolog (avian)	2357.3	5365.35	-2.89036	0.000157682		2774.93	5365.35	-1.98275	0.000120116	*
211937_at	EIF4B	eukaryotic translation initiation factor 4B	377.725	1040.75	-3.07109	2.9618e-14		443.525	1040.75	-2.44105	2.0779e-10	*
201466_s_at	JUN	v-jun sarcoma virus 17 oncogene homolog (avian)	520.4	1660.65	-4.05233	7.86112e-05		715.825	1660.65	-2.28747	0.000170593	*
201465_s_at	JUN	v-jun sarcoma virus 17 oncogene homolog (avian)	358.525	1654.22	-5.80582	3.17421e-08		789.125	1654.22	-2.09762	4.49813e-06	*
"Autoimmune-specific" IFN signature genes (164 probe-sets)
235086_at	THBS1	Thrombospondin 1	239.85	25.6	14.6721	9.82763e-05
201110_s_at	THBS1	thrombospondin 1	1391.8	207.425	13.749	0.000146363
38037_at	HBEGF	heparin-binding EGF-like growth factor	396.4	28.7	11.8146	2.54806e-07
208937_s_at	ID1	inhibitor of DNA binding 1, dominant negative helix-loop-helix protein	579.625	40.325	11.4122	1.65291e-11
202340_x_at	NR4A1	nuclear receptor subfamily 4, group A, member 1	211.75	14.15	10.834	8.37357e-10
210397_at	DEFB1	defensin, beta 1	59.325	3.4	10.6942	4.77148e-18
204420_at	FOSL1	FOS-like antigen 1	122.725	8.875	10.3299	6.27607e-12
201109_s_at	THBS1	thrombospondin 1	438.95	121.8	8.91509	0.00036787
205409_at	FOSL2	FOS-like antigen 2	49.05	6.125	6.9343	1.43096e-13
205767_at	EREG	epiregulin	599.175	107.275	6.33129	2.62885e-05
203821_at	HBEGF	heparin-binding EGF-like growth factor	812.35	96.775	5.68141	6.50436e-07
212285_s_at	AGRN	agrin	111.575	26.275	5.55967	3.34281e-07
208075_s_at	CCL7	chemokine (C-C motif) ligand 7	54.675	7.175	5.27803	0.0104514
201005_at	CD9	CD9 antigen (p24)	1166.15	217.025	4.73627	0.00101937
206359_at	SOCS3	suppressor of cytokine signaling 3	419.45	27.925	4.71579	1.49814e-05
224454_at	ETNK1	ethanolamine kinase 1	200.55	41.175	4.39999	1.73517e-14
218880_at	FOSL2	FOS-like antigen 2	310.25	82.825	4.01737	1.3756e-14
220088_at	C5AR1	complement component 5 receptor 1 (C5a ligand)	2896.28	777.975	3.86375	8.80541e-19
227697_at	SOCS3	suppressor of cytokine signaling 3	1616.6	357.1	3.74834	0.000135335
215706_x_at	ZYX	zyxin	721.675	190.925	3.68394	1.4981e-23
1555282_a_at	PPARGC1B	peroxisome proliferative activated receptor, gamma, coactivator 1, beta	47.525	19.625	3.54307	7.73113e-05
203236_s_at	LGALS9	lectin, galactoside-binding, soluble, 9 (galectin 9)	603.85	159.45	3.40759	1.06479e-14
39402_at	IL1B	interleukin 1, beta	2321.85	416.525	3.27728	0.00842912
207113_s_at	TNF	tumor necrosis factor (TNF superfamily, member 2)	376.125	115.8	3.26312	0.000238989
200808_s_at	ZYX	zyxin	933.775	359.825	3.12477	1.88057e-25
213746_s_at	FLNA	filamin A, alpha (actin binding protein 280)	986	293.45	3.04459	1.1294e-31
206028_s_at	MERTK	c-mer proto-oncogene tyrosine kinase	222.6	88.75	3.00528	1.33129e-10
202912_at	ADM	adrenomedullin	1629.72	476.825	2.99229	8.293e-07
227677_at	JAK3	Janus kinase 3 (a protein tyrosine kinase, leukocyte)	755.4	293.95	2.99229	2.53946e-09
205067_at	IL1B	interleukin 1, beta	2903.13	553.4	2.96648	0.0209264
204908_s_at	BCL3	B-cell CLL/lymphoma 3	919.85	236.9	2.92817	7.83839e-09
223584_s_at	KBTBD2	kelch repeat and BTB (POZ) domain containing 2	671.5	228.75	2.91551	7.83193e-12
204116_at	IL2RG	interleukin 2 receptor, gamma (severe combined immunodeficiency)	128.975	41.6	2.90291	2.42387e-09
1569149_at	PDLIM7	PDZ and LIM domain 7 (enigma)	75.425	22.05	2.89036	7.86674e-11
224453_s_at	ETNK1	ethanolamine kinase 1	149.925	56.075	2.89036	4.53685e-17
202499_s_at	SLC2A3	solute carrier family 2 (facilitated glucose transporter), member 3	2491.8	897.125	2.85304	1.27508e-09
1555491_a_at	C19orf66	hypothetical protein FLJ11286	226.575	75.9	2.84071	1.2342e-18
207292_s_at	MAPK7	mitogen-activated protein kinase 7	166.875	52.125	2.82843	6.24386e-08
200695_at	PPP2R1A	protein phosphatase 2 (formerly 2A), regulatory subunit A (PR 65), alpha isoform	180.6	74.725	2.79191	1.4846e-12
203523_at	LSP1	lymphocyte-specific protein 1	774.125	378.775	2.77984	5.51835e-14
205312_at	SPI1	spleen focus forming virus (SFFV) proviral integration oncogene spi1	212.55	72.675	2.75586	4.51087e-19
226206_at	MAFK	v-maf musculoaponeurotic fibrosarcoma oncogene homolog K (avian)	525.45	152.825	2.74394	1.5396e-13
209457_at	DUSP5	dual specificity phosphatase 5	270.875	91.2	2.70851	5.98149e-05
203258_at	DRAP1	DR1-associated protein 1 (negative cofactor 2 alpha)	283.225	124.6	2.6968	2.36498e-15
202914_s_at	ARHGEF11	Rho guanine nucleotide exchange factor (GEF) 11	58.05	19.225	2.68515	3.25258e-09
204192_at	CD37	CD37 antigen	1427.82	510	2.67354	1.13066e-19
217165_x_at	MT1F	metallothionein 1F (functional)	716.125	255.65	2.67354	4.00799e-12
219257_s_at	SPHK1	sphingosine kinase 1	181.875	46.3	2.67354	2.38202e-12
204306_s_at	CD151	CD151 antigen	164.1	49.4	2.66198	0.000218171
209037_s_at	EHD1	EH-domain containing 1	232.675	82.525	2.65047	8.87411e-07
211180_x_at	RUNX1	runt-related transcription factor 1 (acute myeloid leukemia 1; aml1 oncogene)	75.225	23.475	2.63902	3.80058e-12
207522_s_at	ATP2A3	ATPase, Ca++ transporting, ubiquitous	138.575	55.425	2.60494	2.0389e-14
207713_s_at	RBCK1	chromosome 20 open reading frame 18	306.825	108.025	2.60494	2.50757e-17
211924_s_at	PLAUR	plasminogen activator, urokinase receptor	2066.13	769.775	2.59368	7.42505e-06
203394_s_at	HES1	hairy and enhancer of split 1, (Drosophila)	116.975	31.55	2.58247	0.00406275
218215_s_at	NR1H2	nuclear receptor subfamily 1, group H, member 2	248.375	95.075	2.5713	2.03819e-16
202497_x_at	SLC2A3	solute carrier family 2 (facilitated glucose transporter), member 3	916.825	332.25	2.5381	7.71279e-09
206343_s_at	NRG1	neuregulin 1	727.575	330.375	2.5381	1.81942e-06
36564_at	RNF19B	IBR domain containing 3	607.975	285.55	2.5381	2.23838e-08
200859_x_at	FLNA	filamin A, alpha (actin binding protein 280)	1229.1	417.275	2.50533	1.40294e-28
202426_s_at	RXRA	retinoid X receptor, alpha	483.3	188.2	2.4945	7.37287e-16
221754_s_at	CORO1B	coronin, actin binding protein, 1B	102.5	27.9	2.48372	2.1652e-08
230050_at	BTBD14A	BTB (POZ) domain containing 14A	218.125	87.9	2.48372	6.53925e-14
216248_s_at	NR4A2	nuclear receptor subfamily 4, group A, member 2	467.775	130.8	2.47298	0.00497152
204494_s_at	C15orf39	DKFZP434H132 protein	613.2	234.925	2.46229	1.47254e-13
228343_at	POU2F2	POU domain, class 2, transcription factor 2	557.65	205.65	2.43049	7.85665e-12
203085_s_at	TGFB1	transforming growth factor, beta 1 (Camurati-Engelmann disease)	838.475	312.375	2.41999	3.46542e-21
243376_at	TANK	Transcribed locus, moderately similar to XP_375099.1 PREDICTED	68.625	30.45	2.41999	6.41119e-05
202887_s_at	DDIT4	DNA-damage-inducible transcript 4	981.325	300.375	2.39911	0.0367241
209267_s_at	SLC39A8	solute carrier family 39 (zinc transporter), member 8	298.325	112.025	2.39911	0.000847615
200634_at	PFN1	profilin 1	5794.02	2362.6	2.37841	1.84746e-31
201040_at	GNAI2	guanine nucleotide binding protein (G protein), alpha inhibiting activity polypeptide 2	1925.2	918.375	2.37841	1.47276e-23
203254_s_at	TLN1	talin 1	208.35	98.275	2.37841	1.3197e-15
204622_x_at	NR4A2	nuclear receptor subfamily 4, group A, member 2	438.55	135.775	2.3579	0.00541823
1569150_x_at	PDLIM7	PDZ and LIM domain 7 (enigma)	98.875	48.925	2.32745	3.62586e-11
207163_s_at	AKT1	v-akt murine thymoma viral oncogene homolog 1	379.425	127.925	2.32745	1.19301e-17
209062_x_at	NCOA3	nuclear receptor coactivator 3	205.2	79.05	2.31739	2.81923e-06
202275_at	G6PD	glucose-6-phosphate dehydrogenase	383.825	159.575	2.30737	7.42325e-18
202888_s_at	ANPEP	alanyl (membrane) aminopeptidase (aminopeptidase N, aminopeptidase M, microsomal aminopeptidase, CD13, p150)	1769	890	2.2974	2.30872e-08
204805_s_at	H1FX	H1 histone family, member X	2122	719.475	2.2974	2.33513e-10
210845_s_at	PLAUR	plasminogen activator, urokinase receptor	3026.97	1079.18	2.2974	3.78231e-05
1555730_a_at	CFL1	cofilin 1 (non-muscle)	2639.4	1167.68	2.28747	3.82535e-15
214752_x_at	FLNA	filamin A, alpha (actin binding protein 280)	998.775	441.975	2.28747	5.62202e-29
208997_s_at	UCP2	uncoupling protein 2 (mitochondrial, proton carrier)	518.7	227.225	2.27758	4.15156e-15
38487_at	STAB1	stabilin 1	1079.9	485.15	2.27758	1.31589e-09
211456_x_at	MT1P2	Similar to 60S ribosomal protein L35	1609.65	406.875	2.26773	5.59372e-09
202637_s_at	ICAM1	intercellular adhesion molecule 1 (CD54), human rhinovirus receptor	678.2	256.075	2.23845	0.00107716
203839_s_at	TNK2	tyrosine kinase, non-receptor, 2	334.825	188.5	2.22877	1.35734e-12
201531_at	ZFP36	zinc finger protein 36, C3H type, homolog (mouse)	5957.8	2181.7	2.21914	6.13696e-06
201329_s_at	ETS2	v-ets erythroblastosis virus E26 oncogene homolog 2 (avian)	689.65	323.725	2.20955	9.52899e-07
206472_s_at	TLE3	transducin-like enhancer of split 3 (E(sp1) homolog, Drosophila)	296.025	100.65	2.20955	3.50655e-09
215990_s_at	BCL6	B-cell CLL/lymphoma 6 (zinc finger protein 51)	467.7	208.5	2.19999	2.58217e-08
222142_at	CYLD	cylindromatosis (turban tumor syndrome)	120.325	56	2.19048	5.31971e-07
60084_at	CYLD	cylindromatosis (turban tumor syndrome)	108.4	38.7	2.19048	4.46005e-08
206917_at	GNA13	guanine nucleotide binding protein (G protein), alpha 13	68.25	30.375	2.18102	2.07758e-05
203547_at	CD4	CD4 antigen (p55)	525.05	222.5	2.17159	5.8398e-11
203718_at	PNPLA6	neuropathy target esterase	258.375	131.175	2.17159	8.39567e-12
203942_s_at	MARK2	MAP/microtubule affinity-regulating kinase 2	198.375	136.85	2.15285	3.84741e-18
213038_at	RNF19B	IBR domain containing 3	598.05	305.675	2.15285	3.14638e-08
202221_s_at	EP300	E1A binding protein p300	565.9	211.975	2.14355	4.63121e-11
219878_s_at	KLF13	Kruppel-like factor 13	759.875	426.8	2.14355	2.49811e-14
211543_s_at	GRK6	G protein-coupled receptor kinase 6	257.075	107.15	2.13428	5.4938e-14
212064_x_at	MAZ	MYC-associated zinc finger protein (purine-binding transcription factor)	175.5	70.65	2.12505	5.29425e-09
213629_x_at	MT1F	metallothionein 1F (functional)	543.15	248.45	2.12505	1.01774e-12
204150_at	STAB1	stabilin 1	1341.23	582.25	2.11587	7.99463e-10
208829_at	TAPBP	TAP binding protein (tapasin)	1816	834.8	2.11587	2.94763e-13
212769_at	TLE3	transducin-like enhancer of split 3 (E(sp1) homolog, Drosophila)	250.675	113.3	2.11587	1.17207e-08
202498_s_at	SLC2A3	solute carrier family 2 (facilitated glucose transporter), member 3	703.275	380.85	2.09762	6.16851e-07
200660_at	S100A11	S100 calcium binding protein A11 (calgizzarin)	7790.4	2549.53	2.08855	7.27066e-19
202161_at	PKN1	protein kinase N1	154.875	90.775	2.08855	4.22597e-15
202638_s_at	ICAM1	intercellular adhesion molecule 1 (CD54), human rhinovirus receptor	438.925	200.525	2.08855	0.000144895
201373_at	PLEC1	plectin 1, intermediate filament binding protein 500kDa	215.6	108.55	2.07053	4.31821e-11
219952_s_at	MCOLN1	mucolipin 1	324.575	159.125	2.07053	6.44374e-20
239143_x_at	RNF138	ring finger protein 138	842.975	353.25	2.06158	5.97135e-19
204392_at	CAMK1	calcium/calmodulin-dependent protein kinase I	388.4	266.325	2.05267	1.44048e-11
222175_s_at	MED15	PC2 (positive cofactor 2, multiprotein complex) glutamine/Q-rich-associated protein	279.075	155	2.04379	1.89e-13
206157_at	PTX3	pentraxin-related gene, rapidly induced by IL-1 beta	856.175	368.175	2.02616	0.00256538
200878_at	EPAS1	endothelial PAS domain protein 1	83.825	39.425	2.0174	8.61864e-09
229336_at	ST3GAL2	ST3 beta-galactoside alpha-2,3-sialyltransferase 2	203.65	123.475	2.0174	6.70028e-11
203055_s_at	ARHGEF1	Rho guanine nucleotide exchange factor (GEF) 1	292.4	131.025	2	1.90275e-14
204165_at	WASF1	WAS protein family, member 1	151.675	60.4	2	0.00013141
35617_at	MAPK7	mitogen-activated protein kinase 7	241.425	110.625	2	4.71593e-10
244287_at	SFRS12	splicing factor, arginine/serine-rich 12	139.075	271.125	-2.0174	2.45871e-10
244546_at	CYCS	cytochrome c, somatic	39.25	79.775	-2.0174	1.28092e-09
201446_s_at	TIA1	TIA1 cytotoxic granule-associated RNA binding protein	280.225	622.025	-2.03496	6.35078e-09
207968_s_at	MEF2C	MADS box transcription enhancer factor 2, polypeptide C (myocyte enhancer factor 2C)	104	229.65	-2.04379	1.14929e-08
227259_at	CD47	CD47 antigen (Rh-related antigen, integrin-associated signal transducer)	73.075	175	-2.05267	5.18899e-05
212367_at	FEM1B	fem-1 homolog b (C. elegans)	171.575	317.1	-2.06158	7.85513e-10
242129_at	SIN3B	SIN3 transcription regulator homolog B (yeast)	31.725	75.9	-2.06158	5.57132e-12
203739_at	ZNF217	zinc finger protein 217	886.625	2037.97	-2.08855	3.15367e-08
206170_at	ADRB2	adrenergic, beta-2-, receptor, surface	158.125	270.525	-2.08855	0.0224924
210338_s_at	HSPA8	heat shock 70kDa protein 8	1525.25	2875.43	-2.08855	2.35538e-17
213649_at	SFRS7	splicing factor, arginine/serine-rich 7, 35kDa	545.075	1185.97	-2.11587	1.73556e-08
214370_at	S100A8	S100 calcium binding protein A8 (calgranulin A)	31.5	65.2	-2.14355	2.40834e-06
242197_x_at	CD36	CD36 antigen (collagen type I receptor, thrombospondin receptor)	130.225	241.225	-2.14355	0.00969163
214786_at	MAP3K1	mitogen-activated protein kinase kinase kinase 1	104.85	271.9	-2.15285	8.45369e-06
210053_at	TAF5	TAF5 RNA polymerase II, TATA box binding protein (TBP)-associated factor, 100kDa	113.65	253.125	-2.17159	9.63694e-11
212706_at	RASA4	RAS p21 protein activator 4	410.8	684.375	-2.18102	0.000451782
222634_s_at	TBL1XR1	transducin (beta)-like 1X-linked receptor 1	60.675	126.55	-2.19048	7.79732e-09
236930_at	NUMB	Numb homolog (Drosophila)	143.425	274.05	-2.21914	0.00351566
202190_at	CSTF1	cleavage stimulation factor, 3' pre-RNA, subunit 1, 50kDa	54.7	126.3	-2.24817	1.68129e-12
204562_at	IRF4	interferon regulatory factor 4	64	135.575	-2.24817	1.18541e-07
212332_at	RBL2	retinoblastoma-like 2 (p130)	148.325	299.275	-2.24817	2.09062e-10
213574_s_at	KPNB1	Karyopherin (importin) beta 1	418.7	893.1	-2.24817	7.49629e-22
1554078_s_at	DNAJA3	DnaJ (Hsp40) homolog, subfamily A, member 3	212.05	438.45	-2.26773	1.14015e-17
229010_at	CBL	Cas-Br-M (murine) ecotropic retroviral transforming sequence	118.625	289.8	-2.44105	9.42561e-08
218242_s_at	SUV420H1	suppressor of variegation 4-20 homolog 1 (Drosophila)	324.625	764.2	-2.47298	1.01733e-14
201340_s_at	ENC1	ectodermal-neural cortex (with BTB-like domain)	51.2	155.775	-2.50533	9.77485e-16
212257_s_at	SMARCA2	SWI/SNF related, matrix associated, actin dependent regulator of chromatin, subfamily a, member 2	79.425	252.375	-2.62761	6.7679e-12
223115_at	MED17	cofactor required for Sp1 transcriptional activation, subunit 6, 77kDa	48.2	113.25	-2.62761	4.52957e-06
243505_at	MAP3K3	mitogen-activated protein kinase kinase kinase 3	73.05	139.825	-2.74394	3.94751e-05
230821_at	ZNF148	Zinc finger protein 148 (pHZ-52)	50.4	121.4	-2.77984	1.08449e-09
205647_at	RAD52	RAD52 homolog (S. cerevisiae)	22.525	45.75	-2.80403	0.00341455
215611_at	TCF12	transcription factor 12 (HTF4, helix-loop-helix transcription factors 4)	26.125	67.45	-2.8162	0.001454
211656_x_at	HLA-DQB1	major histocompatibility complex, class II, DQ beta 1	657.85	2228.18	-2.84071	0.000442816
209823_x_at	HLA-DQB1	major histocompatibility complex, class II, DQ beta 1	577.275	1833.8	-2.90291	0.000179649
210139_s_at	PMP22	peripheral myelin protein 22	19.9	51.975	-2.92817	0.00935431
210656_at	EED	embryonic ectoderm development	18.6	50.275	-2.95365	5.56267e-18
1555996_s_at	EIF4A2	eukaryotic translation initiation factor 4A, isoform 2	29.15	103.8	-3.11126	2.31195e-09
213131_at	OLFM1	olfactomedin 1	93.025	286.175	-3.69994	0.000939061
205591_at	OLFM1	olfactomedin 1	47.45	119.35	-3.81386	0.00136262
222566_at	SUV420H1	suppressor of variegation 4-20 homolog 1 (Drosophila)	32.25	132.075	-4.12316	8.01281e-12
204798_at	MYB	v-myb myeloblastosis viral oncogene homolog (avian)	40.125	166.625	-4.59479	0.000102773
230337_at	SOS1	son of sevenless homolog 1 (Drosophila)	17.45	90.775	-6.49802	2.66285e-05
"Immunization-specific" IFN signature genes (8 probe-sets)
209392_at	ENPP2	ectonucleotide pyrophosphatase/phosphodiesterase 2 (autotaxin)						149.7	35.525	3.62065	6.76142e-12
205249_at	EGR2	early growth response 2 (Krox-20 homolog, Drosophila)						1356.83	535.9	2.33755	0.0148662
205692_s_at	CD38	CD38 antigen (p45)						173.75	76.1	2.15285	0.00349762
231042_s_at	CAMK2D	Calcium/calmodulin-dependent protein kinase (CaM kinase) II delta						281.425	149.575	2.10672	5.6022e-10
206513_at	AIM2	absent in melanoma 2						931.05	492.625	2.09762	0.000111636
210839_s_at	ENPP2	ectonucleotide pyrophosphatase/phosphodiesterase 2 (autotaxin)						85.9	41.175	2.04379	3.14688e-05
202768_at	FOSB	FBJ murine osteosarcoma viral oncogene homolog B						174.2	346.625	-2.73208	0.0418215
202948_at	IL1R1	interleukin 1 receptor, type I						38.175	103.1	-2.8162	1.48216e-10
aComparison of SLE versus healthy donors (ND) before immunization.
bComparison of ND 7 days after immunization with yellow fever vaccine versus ND before immunization.
cAsterisk is maked if fold change (FC) of SLE is greater than that of immunized ND.
dMean signal intensity of experiment group (SLE or immunized ND).
eMean signal intensity of baseline group (ND before immunization).
fFC: fold change.
gPercentage of asterisk-marked probe-sets among total "common" IFN signature probe-sets.
