# Supplementary material for: Cell-Specific Type I IFN Signatures in Autoimmunity and Viral Infection: What Makes the Difference?
Source: PLoS One. 2013 Dec 31;8(12):e83776. doi: 10.1371/journal.pone.0083776 (PMC3877094; doi:10.1371/journal.pone.0083776)
Supplement: Table S3 — Differentially expressed IFN signature genes in CD16+ monocytes (top candidate genes with cutoff of FC> = 2 or < = −2). (XLS) [file pone.0083776.s006.xls]

## Sheet: Table S3
Table S3. Differentially expressed IFN signature genes in CD16+ monocytes (top candidate genes with cutoff of FC>=2 or <=-2).
				SLEa					Immunized NDb			FC SLE>Immunized NDc
Affymetrix ID	Gene Symbol	Gene Name	Mean EGd	Mean BGe	FCf	P value		Mean EG	Mean BG	FC	P value	(145/173=83.8%)g
"Common" IFN signature genes in SLE and immunized ND (173 probe-sets)
219519_s_at	SIGLEC1	sialoadhesin	1565.15	9.43333	165.039	4.25409e-13		615.133	9.43333	62.5382	1.37202e-07	*
202411_at	IFI27	interferon, alpha-inducible protein 27	4625.13	511.9	33.5134	6.29515e-05		1809.43	511.9	15.1603	0.00811278	*
44673_at	SIGLEC1	sialoadhesin	1552.1	39.4	26.9087	3.75687e-18		759.033	39.4	13.1978	8.65202e-10	*
204439_at	IFI44L	interferon-induced protein 44-like	5481.45	260.5	22.1106	4.47507e-24		4315.3	260.5	17.6849	5.6651e-15	*
219895_at	FAM70A	hypothetical protein FLJ20716	121.75	12.4667	15.455	5.40319e-05		80.4333	12.4667	3.79006	0.221152	*
200986_at	SERPING1	serine (or cysteine) proteinase inhibitor, clade G (C1 inhibitor), member 1, (angioedema, hereditary)	570.975	36.3333	15.366	2.10061e-14		260.667	36.3333	8.57419	1.82199e-08	*
242625_at	RSAD2	radical S-adenosyl methionine domain containing 2	3234.67	220.933	14.337	2.8099e-19		3240.23	220.933	14.2544	5.59771e-13	*
205660_at	OASL	2'-5'-oligoadenylate synthetase-like	1478.35	84.2333	13.6895	2.42954e-14		860.633	84.2333	8.44313	4.47865e-11	*
213797_at	RSAD2	radical S-adenosyl methionine domain containing 2	1339.03	154.867	11.3137	1.7761e-20		1769.73	154.867	13.7159	1.57584e-12
214059_at	IFI44	Interferon-induced protein 44	547.9	41.8	10.5561	4.27232e-14		373.4	41.8	6.30089	1.84802e-10	*
221345_at	FFAR2	G protein-coupled receptor 43	623.175	50.4	10.315	2.7948e-10		190.8	50.4	3.59115	4.06884e-07	*
202145_at	LY6E	lymphocyte antigen 6 complex, locus E	1795.35	129.7	10.2556	1.96611e-23		625.3	129.7	3.96931	1.21586e-13	*
203153_at	IFIT1	interferon-induced protein with tetratricopeptide repeats 1	4288.05	463.767	10.1965	1.12682e-17		6241.97	463.767	11.4893	5.42284e-12
226103_at	NEXN	nexilin (F actin binding protein)	730.85	93.1333	8.7746	1.70197e-12		703.333	93.1333	8.25029	2.22213e-07	*
214453_s_at	IFI44	interferon-induced protein 44	3854.65	465.333	8.72406	1.79074e-19		3381.77	465.333	7.18229	2.46447e-12	*
206503_x_at	PML	promyelocytic leukemia	112.025	14.6	8.57419	1.81679e-10		71.7667	14.6	5.27803	7.43612e-06	*
204187_at	GMPR	guanosine monophosphate reductase	351.025	40.4333	8.5248	2.84614e-10		274.2	40.4333	5.92439	5.12321e-07	*
204415_at	IFI6	interferon, alpha-inducible protein (clone IFI-6-16)	4659.48	573.433	8.5248	2.73133e-20		3726.2	573.433	6.44817	1.42952e-12	*
211122_s_at	CXCL11	chemokine (C-X-C motif) ligand 11	39.5	4.33333	8.37835	4.14665e-05		38.1333	4.33333	9.77359	0.000332086
1552309_a_at	NEXN	nexilin (F actin binding protein)	754	110.967	7.95392	8.82194e-12		830.933	110.967	8.64048	1.0523e-08
210797_s_at	OASL	2'-5'-oligoadenylate synthetase-like	975.85	99.6	7.81728	8.07769e-15		579.8	99.6	4.42122	5.70127e-09	*
203645_s_at	CD163	CD163 antigen	666.45	75.7667	7.77226	1.68696e-05		153.233	75.7667	2.2277	0.0579135	*
222154_s_at	LOC26010	DNA polymerase-transactivated protein 6	1077.9	150.733	7.46426	5.52425e-17		772.9	150.733	5.70059	4.71592e-11	*
205483_s_at	ISG15	interferon, alpha-inducible protein (clone IFI-15K)	6763.4	912.8	7.33603	1.61623e-15		5141.2	912.8	5.52765	7.33957e-14	*
202086_at	MX1	myxovirus (influenza virus) resistance 1	4302.2	470.8	7.04533	5.73373e-17		3054.1	470.8	5.4014	6.58986e-11	*
219863_at	HERC5	hect domain and RLD 5	2476.97	343.8	6.92429	1.27169e-21		2254.53	343.8	5.92439	1.8769e-11	*
226702_at	LOC129607	hypothetical protein LOC129607	5771.02	935.7	6.6116	6.14576e-20		4315.77	935.7	4.73855	7.30782e-12	*
211267_at	HESX1	homeo box (expressed in ES cells) 1	121.425	16.5667	6.42338	1.84049e-09		68.5333	16.5667	3.27413	0.000756722	*
232666_at	OAS3	2'-5'-oligoadenylate synthetase 3, 100kDa	329.775	49.9	6.16884	1.97372e-14		183.6	49.9	3.53625	1.75476e-09	*
215049_x_at	CD163	CD163 antigen	622.925	78.2667	6.09799	5.02468e-05		117.667	78.2667	1.6245	0.210535	*
235276_at	EPSTI1	epithelial stromal interaction 1 (breast)	1895.3	372.733	5.82261	3.4883e-15		1575.83	372.733	4.18918	3.51541e-10	*
218400_at	OAS3	2'-5'-oligoadenylate synthetase 3, 100kDa	3408.88	570.233	5.68962	1.82221e-27		2522.3	570.233	4.63032	1.02447e-13	*
204533_at	CXCL10	chemokine (C-X-C motif) ligand 10	2194.27	324.267	5.55967	2.56605e-10		2152.1	324.267	5.4014	1.17309e-05	*
219352_at	HERC6	hect domain and RLD 6	611.6	118.667	5.43269	3.86506e-16		509.333	118.667	3.90864	6.59293e-07	*
201601_x_at	IFITM1	interferon induced transmembrane protein 1 (9-27)	8376.7	1784.9	5.33936	1.03635e-09		7686.7	1784.9	4.73855	6.72198e-07	*
208436_s_at	IRF7	interferon regulatory factor 7	2724.2	510.5	4.9818	1.58249e-16		1668.9	510.5	2.80673	1.87991e-10	*
214022_s_at	IFITM1	interferon induced transmembrane protein 1 (9-27)	11453	2573	4.95311	5.06635e-11		11552.2	2573	4.18918	1.12678e-06	*
202284_s_at	CDKN1A	cyclin-dependent kinase inhibitor 1A (p21, Cip1)	2019.47	336	4.92458	5.674e-11		1120.77	336	3.15044	1.21029e-11	*
204698_at	ISG20	interferon stimulated exonuclease gene 20kDa	988.45	194.633	4.89621	2.04593e-12		907.167	194.633	4	3.2239e-07	*
204972_at	OAS2	2'-5'-oligoadenylate synthetase 2, 69/71kDa	2094.58	524.6	4.48985	7.11453e-20		1709.6	524.6	3.76099	2.19582e-12	*
204747_at	IFIT3	interferon-induced protein with tetratricopeptide repeats 3	3213.88	784.767	4.41272	8.23274e-21		4321.13	784.767	5.61345	8.97536e-17
228607_at	OAS2	2'-5'-oligoadenylate synthetase 2, 69/71kDa	1168.3	326.467	4.41272	1.28106e-15		627.5	326.467	2.55896	7.80497e-08	*
201015_s_at	JUP	junction plakoglobin	813.15	156.7	4.36203	7.54668e-11		433.267	156.7	2.72158	4.78594e-06	*
205099_s_at	CCR1	chemokine (C-C motif) receptor 1	1565.93	360.167	4.14106	4.89663e-07		1225.27	360.167	3.27413	6.1414e-06	*
201693_s_at	EGR1	early growth response 1	971.975	227.367	3.93128	0.000426872		363.9	227.367	1.61204	0.187855	*
205568_at	AQP9	aquaporin 9	984.325	240.533	3.90864	6.9074e-08		519.733	240.533	1.93933	2.54833e-09	*
33304_at	ISG20	interferon stimulated exonuclease gene 20kDa	838.15	233.367	3.86375	1.78088e-12		616.233	233.367	3.05487	3.93901e-06	*
227609_at	EPSTI1	epithelial stromal interaction 1 (breast)	2860.73	752.833	3.79737	1.97844e-16		3587.43	752.833	4.63032	1.03991e-12
202430_s_at	PLSCR1	phospholipid scramblase 1	4110.27	774.433	3.73213	9.26918e-20		2459.53	774.433	3.12627	5.82336e-13	*
204326_x_at	MT1X	metallothionein 1X	1163.63	305.833	3.71064	6.11302e-16		525.867	305.833	1.80946	5.68766e-06	*
204211_x_at	EIF2AK2	eukaryotic translation initiation factor 2-alpha kinase 2	629.025	302.233	3.68926	7.89933e-22		537.367	302.233	2.9851	1.66807e-10	*
204994_at	MX2	myxovirus (influenza virus) resistance 2 (mouse)	3017.82	704.233	3.66802	2.34617e-23		2408.27	704.233	3.12627	3.11485e-13	*
205098_at	CCR1	chemokine (C-C motif) receptor 1	4288.7	1240.43	3.605	6.22711e-08		3822.53	1240.43	3.07849	1.11472e-05	*
229450_at	IFIT3	interferon-induced protein with tetratricopeptide repeats 3	7694.15	2121.73	3.58424	2.2247e-29		8399.97	2121.73	4.22156	1.04076e-19
201694_s_at	EGR1	early growth response 1	3277.93	903.9	3.52266	2.20629e-05		2022.87	903.9	1.86607	0.127238	*
209417_s_at	IFI35	interferon-induced protein 35	1552.15	418.133	3.4822	5.82597e-17		1092.03	418.133	2.57874	1.3087e-11	*
222816_s_at	ZCCHC2	zinc finger, CCHC domain containing 2	1432.43	380.667	3.40267	1.5109e-10		838.9	380.667	2.21061	1.31367e-06	*
209555_s_at	CD36	CD36 antigen (collagen type I receptor, thrombospondin receptor)	1961.4	576.667	3.38307	4.30458e-08		1102.77	576.667	1.95432	0.0271985	*
224357_s_at	MS4A4A	membrane-spanning 4-domains, subfamily A, member 4	660.075	176.733	3.38307	5.98312e-11		486.533	176.733	2.4434	1.81461e-09	*
226757_at	IFIT2	interferon-induced protein with tetratricopeptide repeats 2	3037.27	1214.93	3.36359	1.91645e-10		3694.2	1214.93	3.53625	1.76305e-06
1555464_at	IFIH1	interferon induced with helicase C domain 1	311.775	99.6333	3.3058	2.02099e-11		221.033	99.6333	2.06257	4.86399e-05	*
228617_at	XAF1	XIAP associated factor-1	5903.92	1889.53	3.24901	1.87308e-26		6314.73	1889.53	3.22408	4.18666e-15	*
209969_s_at	STAT1	signal transducer and activator of transcription 1, 91kDa	1851.03	591.933	3.21169	3.35564e-14		1489.6	591.933	2.48133	1.04309e-05	*
202912_at	ADM	adrenomedullin	2149.25	651.8	3.19319	4.61384e-08		1023.5	651.8	1.5874	0.00976012	*
219364_at	DHX58	likely ortholog of mouse D11lgp2	248.375	52.4	3.19319	4.6093e-15		202.3	52.4	2.93947	8.53799e-11	*
210873_x_at	APOBEC3A	apolipoprotein B mRNA editing enzyme, catalytic polypeptide-like 3A	8898.17	2854.87	3.10229	2.68884e-06		7104.73	2854.87	2.21061	0.0150082	*
212185_x_at	MT2A	metallothionein 2A	4350.57	1197.77	3.08442	9.13039e-12		2583.5	1197.77	1.95432	6.94176e-10	*
1555728_a_at	MS4A4A	membrane-spanning 4-domains, subfamily A, member 4	3359.88	1144.6	3.06666	6.50574e-10		3005.97	1144.6	2.65942	2.05177e-08	*
206461_x_at	MT1H	metallothionein 1H	1126.13	234.9	3.06666	1.4903e-12		585.567	234.9	1.82344	6.27282e-06	*
38487_at	STAB1	stabilin 1	256.175	95.8333	3.06666	3.32527e-05		142.4	95.8333	1.49255	0.146326	*
208581_x_at	MT1X	metallothionein 1X	2641.07	740.5	3.01397	7.43772e-12		1558.23	740.5	1.89503	9.38066e-09	*
242234_at	XAF1	XIAP associated factor-1	243.75	80.8333	3.01397	9.09668e-13		307.8	80.8333	3.79006	5.07668e-08
206157_at	PTX3	pentraxin-related gene, rapidly induced by IL-1 beta	762.975	210.567	2.97935	0.000225086		287.533	210.567	1.36079	0.0436107	*
203753_at	TCF4	transcription factor 4	744.35	214.633	2.91131	5.91359e-08		400.6	214.633	1.80946	1.08606e-05	*
233425_at	ZCCHC2	zinc finger, CCHC domain containing 2	192.6	61.0333	2.91131	6.59388e-12		141.133	61.0333	1.93933	0.000421477	*
202446_s_at	PLSCR1	phospholipid scramblase 1	5389.05	1927.2	2.87787	1.68156e-18		6243.93	1927.2	3.15044	1.44422e-13
206553_at	OAS2	2'-5'-oligoadenylate synthetase 2, 69/71kDa	187.7	84.3	2.86129	9.65039e-08		206.133	84.3	2.57874	5.84979e-07	*
217165_x_at	MT1F	metallothionein 1F (functional)	565.175	215.367	2.84481	1.41753e-08		442.933	215.367	1.83754	9.56211e-06	*
228766_at	CD36	CD36 antigen (collagen type I receptor, thrombospondin receptor)	1198.65	437.567	2.84481	6.8307e-06		787.333	437.567	1.83754	0.0264843	*
209568_s_at	RGL1	ral guanine nucleotide dissociation stimulator-like 1	572.475	201.8	2.82843	1.59207e-06		471.7	201.8	2.48133	0.00166945	*
218943_s_at	DDX58	DEAD (Asp-Glu-Ala-Asp) box polypeptide 58	1018.68	348.067	2.79594	1.54026e-08		938.933	348.067	2.74262	1.12354e-06	*
219062_s_at	ZCCHC2	zinc finger, CCHC domain containing 2	1708.78	579.733	2.74791	5.52987e-15		1216.4	579.733	2.01546	1.22009e-07	*
205241_at	SCO2	SCO cytochrome oxidase deficient homolog 2 (yeast)	4912.15	1938.97	2.73208	2.57085e-10		3386.27	1938.97	1.7818	2.6938e-05	*
201743_at	CD14	CD14 antigen	2025	736.8	2.71634	0.000275479		1122.77	736.8	1.53924	0.15703	*
211013_x_at	PML	promyelocytic leukemia	118.275	59.1333	2.71634	3.16262e-08		71.6	59.1333	1.24066	0.496987	*
216020_at	IFIH1	Interferon induced with helicase C domain 1	101.125	44.7	2.71634	2.28712e-08		91.0667	44.7	2.1271	2.30745e-06	*
201888_s_at	IL13RA1	interleukin 13 receptor, alpha 1	257	82.0667	2.68515	6.04052e-05		167.9	82.0667	2.01546	0.0257837	*
217933_s_at	LAP3	leucine aminopeptidase 3	6065.57	2191	2.68515	6.74437e-10		4672.2	2191	2.06257	0.000273255	*
206133_at	XAF1	XIAP associated factor-1	3293.28	1349.53	2.66968	1.84736e-15		4417.77	1349.53	3.79006	1.0856e-20
219607_s_at	MS4A4A	membrane-spanning 4-domains, subfamily A, member 4	4798.18	1803.8	2.66968	1.3479e-09		4431.97	1803.8	2.53932	1.64198e-08	*
219691_at	SAMD9	sterile alpha motif domain containing 9	627.2	238.333	2.66968	5.54542e-10		753.2	238.333	2.87233	1.46999e-07
203409_at	DDB2	damage-specific DNA binding protein 2, 48kDa	746.95	247.467	2.6543	7.86085e-17		650.933	247.467	2.65942	5.21639e-09
204619_s_at	VCAN	chondroitin sulfate proteoglycan 2 (versican)	1153.27	457.467	2.6543	0.000153717		645.3	457.467	1.36079	0.360642	*
210705_s_at	TRIM5	tripartite motif-containing 5	807.25	293.133	2.62382	1.67177e-09		702.533	293.133	2.19365	0.00100582	*
36564_at	RNF19B	IBR domain containing 3	461.025	243.533	2.6087	2.01204e-10		293.433	243.533	1.2217	0.0311912	*
202643_s_at	TNFAIP3	tumor necrosis factor, alpha-induced protein 3	1096.13	314.9	2.59368	0.000363743		463.5	314.9	1.32971	0.297309	*
203276_at	LMNB1	lamin B1	910.225	321.2	2.56389	8.18779e-11		752.767	321.2	2.33306	1.04818e-05	*
207008_at	IL8RB	interleukin 8 receptor, beta	651.25	203.4	2.56389	0.00154308		406.9	203.4	2.1271	0.00261352	*
203595_s_at	IFIT5	interferon-induced protein with tetratricopeptide repeats 5	926.45	390.833	2.54912	1.91302e-12		911	390.833	2.3511	9.76825e-07	*
215646_s_at	VCAN	chondroitin sulfate proteoglycan 2 (versican)	1008	407.333	2.53444	0.000454505		617.467	407.333	1.46973	0.230696	*
202644_s_at	TNFAIP3	tumor necrosis factor, alpha-induced protein 3	2569.32	1054.63	2.50533	0.000206776		1372.43	1054.63	1.35035	0.196173	*
206715_at	TFEC	transcription factor EC	460.525	181.867	2.50533	1.46202e-05		393.4	181.867	2.33306	0.00173248	*
212657_s_at	IL1RN	interleukin 1 receptor antagonist	766.15	270.467	2.50533	7.99755e-12		507.033	270.467	1.82344	0.000548118	*
201242_s_at	ATP1B1	ATPase, Na+/K+ transporting, beta 1 polypeptide	342.55	126.333	2.4909	5.10551e-06		223.967	126.333	1.76813	0.0343968	*
241869_at	APOL6	apolipoprotein L, 6	294.325	113.1	2.4909	1.77504e-12		217.767	113.1	2	4.2159e-06	*
1557236_at	APOL6	apolipoprotein L, 6	505.4	208.967	2.46229	2.92661e-11		485.167	208.967	2.53932	7.06693e-05
204563_at	SELL	selectin L (lymphocyte adhesion molecule 1)	2531.2	988.733	2.46229	3.44186e-11		2286.9	988.733	2.19365	3.27104e-05	*
201243_s_at	ATP1B1	ATPase, Na+/K+ transporting, beta 1 polypeptide	307.4	120.367	2.41999	7.38985e-07		211.567	120.367	1.52744	0.123295	*
217502_at	IFIT2	interferon-induced protein with tetratricopeptide repeats 2	484.375	171.367	2.41999	6.59291e-07		1186.57	171.367	5.97019	1.2353e-08
228531_at	SAMD9	sterile alpha motif domain containing 9	1871.05	763.2	2.41999	1.17489e-10		2135.9	763.2	2.53932	2.62202e-09
212386_at	TCF4	Transcription factor 4	1507.45	663	2.39219	8.45509e-07		959.067	663	1.53924	0.000821471	*
1557116_at	APOL6	CDNA FLJ39947 fis, clone SPLEN2024232	727.25	393.4	2.37841	1.35211e-12		610.767	393.4	1.75456	0.000726751	*
211456_x_at	MT1P2	Similar to 60S ribosomal protein L35	1780.75	895.867	2.36472	1.41583e-06		1024.43	895.867	1.76813	5.51435e-08	*
200733_s_at	PTP4A1	protein tyrosine phosphatase type IVA, member 1	1924.47	731.8	2.3511	4.73536e-11		846.833	731.8	1.44727	0.00608217	*
211284_s_at	GRN	granulin	2521.57	1246.47	2.3511	1.56633e-14		1870.7	1246.47	1.41421	5.57106e-06	*
213629_x_at	MT1F	metallothionein 1F (functional)	203.725	103.533	2.3511	9.7124e-06		119.433	103.533	1.33999	0.123298	*
211571_s_at	VCAN	chondroitin sulfate proteoglycan 2 (versican)	676.925	286.1	2.33755	0.00136473		499.333	286.1	1.63706	0.123635	*
219209_at	IFIH1	interferon induced with helicase C domain 1	1275.22	530.533	2.33755	7.68605e-15		1405.53	530.533	2.65942	1.04556e-09
203052_at	C2	complement component 2	167.25	80.9333	2.32409	1.94882e-05		106.067	80.9333	1.59967	0.000938559	*
203593_at	CD2AP	CD2-associated protein	754.825	274.567	2.32409	6.55993e-11		643.567	274.567	2.16012	2.12809e-08	*
215495_s_at	SAMD4A	sterile alpha motif domain containing 4	200.575	98.2333	2.31071	1.35772e-05		202.7	98.2333	2.2974	1.9425e-05	*
226603_at	SAMD9L	sterile alpha motif domain containing 9-like	1883.03	874.9	2.31071	5.70066e-15		2534.03	874.9	2.85029	5.62836e-11
203920_at	NR1H3	nuclear receptor subfamily 1, group H, member 3	226.125	88.9333	2.2974	0.000172122		157.5	88.9333	1.59967	0.0207948	*
230036_at	SAMD9L	sterile alpha motif domain containing 9-like	907.65	411.933	2.2974	1.11045e-13		974.367	411.933	2.40605	8.67152e-13
217497_at	ECGF1	endothelial cell growth factor 1 (platelet-derived)	3496.07	1287.17	2.28416	1.68812e-09		1858.5	1287.17	1.44727	0.00137087	*
231577_s_at	GBP1	guanylate binding protein 1, interferon-inducible, 67kDa	5962.43	2355.07	2.28416	6.94798e-12		5127.17	2355.07	2.01546	2.34251e-09	*
202869_at	OAS1	2',5'-oligoadenylate synthetase 1, 40/46kDa	3545.68	1651.83	2.27101	0.000101893		3258.63	1651.83	2	3.64458e-10	*
220146_at	TLR7	toll-like receptor 7	1170.6	495.7	2.25793	0.000207865		862.167	495.7	1.88049	0.000437705	*
214511_x_at	FCGR1B	Fc fragment of IgG, high affinity Ia, receptor (CD64)	973.325	429.867	2.21914	1.25692e-06		873.7	429.867	1.96943	8.8072e-08	*
216041_x_at	GRN	granulin	3679.18	1645.57	2.21914	1.27327e-13		2382.17	1645.57	1.38191	1.03119e-06	*
216950_s_at	FCGR1A	Fc fragment of IgG, high affinity Ia, receptor (CD64)	464.2	212.6	2.21914	4.6051e-06		458.567	212.6	2.2974	2.23191e-08
201668_x_at	MARCKS	myristoylated alanine-rich protein kinase C substrate	361.475	176.933	2.19365	1.84359e-09		301.7	176.933	2.01546	5.18468e-08	*
201670_s_at	MARCKS	myristoylated alanine-rich protein kinase C substrate	4795.32	2128.3	2.19365	3.99506e-12		3399.67	2128.3	1.6245	7.89452e-07	*
212845_at	SAMD4A	sterile alpha motif domain containing 4	987.975	360.2	2.19365	2.53106e-07		1054.03	360.2	2.48133	1.30711e-07
M97935_3_at	STAT1	signal transducer and activator of transcription 1, 91kDa	3158.08	1486.4	2.19365	5.87373e-15		2924.73	1486.4	1.90968	5.73885e-07	*
203596_s_at	IFIT5	interferon-induced protein with tetratricopeptide repeats 5	391.25	175.733	2.18102	3.4745e-10		325.3	175.733	1.96943	9.05608e-05	*
235643_at	SAMD9L	sterile alpha motif domain containing 9-like	657.075	271.2	2.18102	2.83894e-15		1257.6	271.2	3.87865	6.15465e-12
202270_at	GBP1	guanylate binding protein 1, interferon-inducible, 67kDa	4686.65	2132	2.16845	1.39465e-11		3939.47	2132	1.83754	4.91132e-05	*
221731_x_at	VCAN	chondroitin sulfate proteoglycan 2 (versican)	3965.7	1879.23	2.15596	0.00144385		2506.4	1879.23	1.40336	0.236462	*
211612_s_at	IL13RA1	interleukin 13 receptor, alpha 1	243.75	149.1	2.14355	0.0025343		208	149.1	1.82344	0.0694676	*
200648_s_at	GLUL	glutamate-ammonia ligase (glutamine synthase)	938.775	477.133	2.1312	2.68337e-06		751.833	477.133	1.68828	0.00483806	*
200678_x_at	GRN	granulin	4333.8	2085.7	2.1312	2.95468e-12		2814.57	2085.7	1.35035	8.69146e-07	*
200887_s_at	STAT1	signal transducer and activator of transcription 1, 91kDa	5177.3	2379.7	2.1312	4.04016e-17		4335.43	2379.7	1.76813	3.01849e-07	*
204620_s_at	VCAN	chondroitin sulfate proteoglycan 2 (versican)	3407.75	1665.97	2.1312	0.00234202		2422.8	1665.97	1.46973	0.175624	*
213293_s_at	TRIM22	tripartite motif-containing 22	8790.63	3652.8	2.1312	8.89643e-15		7488.13	3652.8	1.83754	2.42743e-09	*
202600_s_at	NRIP1	nuclear receptor interacting protein 1	826.075	394.633	2.11893	4.92004e-06		525.7	394.633	1.25992	0.276176	*
214752_x_at	FLNA	filamin A, alpha (actin binding protein 280)	1144.8	558	2.11893	6.78888e-09		497.833	558	-1.25992	2.45898e-05	*
216565_x_at	LOC391020	similar to Interferon-induced transmembrane protein 3 (Interferon-inducible protein 1-8U)	2882.68	951.1	2.11893	1.09253e-09		4038.03	951.1	2.24492	6.47968e-08
219403_s_at	HPSE	heparanase	323.125	162.233	2.09459	0.00508849		275.267	162.233	1.7411	0.137739	*
201163_s_at	IGFBP7	insulin-like growth factor binding protein 7	590.775	260.067	2.07053	1.87567e-06		374.833	260.067	1.42515	0.00769068	*
202672_s_at	ATF3	activating transcription factor 3	523.975	220.967	2.07053	0.00793957		384.1	220.967	1.68828	0.00264896	*
205552_s_at	OAS1	2',5'-oligoadenylate synthetase 1, 40/46kDa	2277.43	1119.3	2.0586	1.46071e-10		2645.63	1119.3	2.21061	1.53738e-10
209593_s_at	TOR1B	torsin family 1, member B (torsin B)	1138.1	495.167	2.04675	1.61338e-10		1112.73	495.167	2.19365	6.34571e-10
218085_at	CHMP5	chromatin modifying protein 5	1747.25	821.567	2.03496	5.41811e-13		1485.07	821.567	1.85175	9.32463e-07	*
213982_s_at	RABGAP1L	RAB GTPase activating protein 1-like	2641.97	1201.6	2.02324	1.25072e-09		2290.47	1201.6	1.72774	3.88107e-08	*
202269_x_at	GBP1	guanylate binding protein 1, interferon-inducible, 67kDa	3568.9	1713.8	2.01159	1.23722e-11		3656.33	1713.8	2.19365	4.21213e-13
M97935_5_at	STAT1	signal transducer and activator of transcription 1, 91kDa	179.05	81.1333	2.01159	1.25568e-10		273.7	81.1333	2.51984	2.1958e-10
210538_s_at	BIRC3	baculoviral IAP repeat-containing 3	922	527.267	2	4.13656e-05		717.8	527.267	1.44727	0.0771184	*
204725_s_at	NCK1	NCK adaptor protein 1	204.55	448.567	-2	5.44505e-08		608.3	448.567	1.35035	2.25423e-05	*
211615_s_at	LRPPRC	leucine-rich PPR-motif containing	265.9	548.033	-2	1.14264e-12		439.333	548.033	-1.29934	0.000102416	*
211938_at	EIF4B	eukaryotic translation initiation factor 4B	926.025	2016.37	-2	8.05048e-14		910.567	2016.37	-2.17682	7.14483e-07
228466_at	MGC29891	Clone IMAGE:111714 mRNA sequence	158.575	266.033	-2.02324	1.04284e-05		182.433	266.033	-1.52744	0.00116814	*
208760_at	UBE2I	Ubiquitin-conjugating enzyme E2I (UBC9 homolog, yeast)	109.725	256.7	-2.0586	3.04543e-07		130.567	256.7	-1.7818	0.000248524	*
211937_at	EIF4B	eukaryotic translation initiation factor 4B	465.125	994.6	-2.44811	1.59121e-16		505.7	994.6	-1.90968	2.08961e-05	*
201294_s_at	WSB1	WD repeat and SOCS box-containing 1	199.475	545	-2.56389	0.00286786		690.267	545	1.18464	0.677362	*
220307_at	CD244	CD244 natural killer cell receptor 2B4	352.825	968.2	-2.56389	2.31312e-09		725.1	968.2	-1.35035	0.1603	*
219599_at	EIF4B	hypothetical protein PRO1843	139.6	354.1	-2.66968	1.18598e-10		182.467	354.1	-2.11078	2.59649e-06	*
224685_at	MLLT4	myeloid/lymphoid or mixed-lineage leukemia (trithorax homolog, Drosophila); translocated to, 4	61.5	183.5	-2.66968	0.00173258		104.067	183.5	-1.86607	0.256948	*
204201_s_at	PTPN13	protein tyrosine phosphatase, non-receptor type 13 (APO-1/CD95 (Fas)-associated phosphatase)	97.525	262.533	-2.74791	3.78467e-08		165.233	262.533	-1.59967	1.35281e-06	*
1568964_x_at	SPN	sialophorin (gpL115, leukosialin, CD43)	357.9	936.967	-2.94513	1.03269e-09		666.367	936.967	-1.3926	0.0446748	*
235412_at	ARHGEF7	Rho guanine nucleotide exchange factor (GEF) 7	17.05	65.1	-3.40267	2.51045e-07		38.3333	65.1	-1.55114	0.00201488	*
203548_s_at	LPL	lipoprotein lipase	93.45	516.667	-5.03968	0.0559403		206.267	516.667	-2.16012	0.445884	*
203549_s_at	LPL	lipoprotein lipase	75.425	515.467	-5.46416	0.0156753		226.467	515.467	-1.71449	0.506387	*
"Autoimmune-specific" IFN signature genes (120 probe-sets)
209795_at	CD69	CD69 antigen (p60, early T-cell activation antigen)	244.925	8.7	56.038	4.61873e-08
201110_s_at	THBS1	thrombospondin 1	145.75	10.3	26.2941	4.20629e-05
210512_s_at	VEGFA	vascular endothelial growth factor	64	4.2	18.2733	3.16653e-08
206359_at	SOCS3	suppressor of cytokine signaling 3	83.4	2.33333	17.1484	2.57389e-09
200923_at	LGALS3BP	lectin, galactoside-binding, soluble, 3 binding protein	994.65	43.3	12.8468	1.90108e-15
227697_at	SOCS3	suppressor of cytokine signaling 3	638.9	34.8	11.8488	9.16191e-08
210164_at	GZMB	granzyme B (granzyme 2, cytotoxic T-lymphocyte-associated serine esterase 1)	502.65	28.2333	10.3747	0.000148845
219257_s_at	SPHK1	sphingosine kinase 1	57.775	5.86667	9.03172	1.34329e-07
201005_at	CD9	CD9 antigen (p24)	383.95	26.0333	8.18699	0.00137484
214617_at	PRF1	perforin 1 (pore forming protein)	531.775	37.1333	7.63873	7.48082e-05
220576_at	PGAP1	GPI deacylase	51.15	6.76667	7.5075	0.000374464
206115_at	EGR3	early growth response 3	1206.65	90.2	6.3496	0.00154212
211828_s_at	TNIK	TRAF2 and NCK interacting kinase	51.025	7.43333	6.24052	1.39693e-06
205488_at	GZMA	granzyme A (granzyme 1, cytotoxic T-lymphocyte-associated serine esterase 3)	206.275	27.2667	6.02795	0.00156714
205863_at	S100A12	S100 calcium binding protein A12 (calgranulin C)	1230.72	208.167	4.72943	0.000398541
224516_s_at	CXXC5	CXXC finger 5	143.375	36.0333	4.72943	1.73657e-10
207655_s_at	BLNK	B-cell linker	105.525	21.2333	4.31193	1.28543e-06
213524_s_at	G0S2	putative lymphocyte G0/G1 switch gene	457.9	160.3	4.18918	2.39831e-06
1569150_x_at	PDLIM7	PDZ and LIM domain 7 (enigma)	92.55	26.4333	4.04648	2.60301e-07
202498_s_at	SLC2A3	solute carrier family 2 (facilitated glucose transporter), member 3	146.5	53.2	4.04648	0.0062346
228846_at	MXD1	MAX dimerization protein 1	497.975	154.867	4	9.32838e-07
218880_at	FOSL2	FOS-like antigen 2	188.025	45.4	3.88613	6.74911e-11
232045_at	PHACTR1	phosphatase and actin regulator 1	42	7.7	3.88613	0.0289368
208751_at	NAPA	N-ethylmaleimide-sensitive factor attachment protein, alpha	292.85	77.5	3.71064	2.59427e-15
202888_s_at	ANPEP	alanyl (membrane) aminopeptidase (aminopeptidase N, aminopeptidase M, microsomal aminopeptidase, CD13, p150)	1151.28	408.7	3.64689	6.07393e-05
207113_s_at	TNF	tumor necrosis factor (TNF superfamily, member 2)	987.65	299.633	3.46215	0.000252988
244235_at	IVNS1ABP	influenza virus NS1A binding protein	79.825	17	3.46215	3.90624e-06
205291_at	IL2RB	interleukin 2 receptor, beta	167.325	41.4667	3.40267	0.00278633
205590_at	RASGRP1	RAS guanyl releasing protein 1 (calcium and DAG-regulated)	55.025	17.1	3.38307	0.00637897
223961_s_at	CISH	cytokine inducible SH2-containing protein	75.85	24.5667	3.38307	0.00326901
233955_x_at	CXXC5	CXXC finger 5	192.925	61.9	3.3058	7.21569e-11
202499_s_at	SLC2A3	solute carrier family 2 (facilitated glucose transporter), member 3	486.075	185.933	3.28676	3.35677e-05
207522_s_at	ATP2A3	ATPase, Ca++ transporting, ubiquitous	64.95	16.6	3.28676	5.51166e-08
204908_s_at	BCL3	B-cell CLL/lymphoma 3	443.625	104.467	3.15652	2.61421e-07
204622_x_at	NR4A2	nuclear receptor subfamily 4, group A, member 2	137.4	31.3	3.12026	9.10296e-05
204621_s_at	NR4A2	nuclear receptor subfamily 4, group A, member 2	115.2	31.7667	3.08442	0.000488321
1559862_at	COPA	coatomer protein complex, subunit alpha	44.15	9	3.01397	1.95831e-05
201473_at	JUNB	jun B proto-oncogene	2900.38	842.967	3.01397	1.5182e-09
205174_s_at	QPCT	glutaminyl-peptide cyclotransferase (glutaminyl cyclase)	534.35	114.767	2.92817	0.000268958
205386_s_at	MDM2	Mdm2, transformed 3T3 cell double minute 2, p53 binding protein (mouse)	43.8	19.0667	2.79594	0.00253474
218927_s_at	CHST12	carbohydrate (chondroitin 4) sulfotransferase 12	173.175	77.2667	2.71634	1.29407e-13
218215_s_at	NR1H2	nuclear receptor subfamily 1, group H, member 2	240.8	67.5667	2.66968	3.84861e-11
222996_s_at	CXXC5	CXXC finger 5	157.9	68.8	2.66968	9.13483e-06
232231_at	RUNX2	runt-related transcription factor 2	221.025	82.7667	2.66968	0.00488763
204269_at	PIM2	pim-2 oncogene	78.575	29.7667	2.6543	3.70043e-06
215706_x_at	ZYX	zyxin	605.225	229.8	2.62382	1.00136e-10
38037_at	HBEGF	heparin-binding EGF-like growth factor	157.3	47.1	2.62382	0.00548091
216248_s_at	NR4A2	nuclear receptor subfamily 4, group A, member 2	121.925	46.4	2.59368	0.000141767
226275_at	MXD1	MAX dimerization protein 1	1744	551.9	2.57874	6.31668e-07
221748_s_at	TNS1	tensin 1	119.5	47.4333	2.54912	1.18842e-06
206491_s_at	NAPA	N-ethylmaleimide-sensitive factor attachment protein, alpha	280.375	107.4	2.50533	9.69984e-11
209267_s_at	SLC39A8	solute carrier family 39 (zinc transporter), member 8	168.8	44.6667	2.47655	0.0208539
203821_at	HBEGF	heparin-binding EGF-like growth factor	289.35	97.7667	2.46229	0.00356318
203591_s_at	CSF3R	colony stimulating factor 3 receptor (granulocyte)	178.825	68.9333	2.44811	0.000159373
207292_s_at	MAPK7	mitogen-activated protein kinase 7	255.15	102.233	2.44811	5.45466e-05
209765_at	ADAM19	a disintegrin and metalloproteinase domain 19 (meltrin beta)	64.325	18.2333	2.44811	8.01529e-05
203942_s_at	MARK2	MAP/microtubule affinity-regulating kinase 2	185.6	104.833	2.43401	3.08064e-09
200808_s_at	ZYX	zyxin	779.025	383.5	2.40605	2.28385e-12
1569149_at	PDLIM7	PDZ and LIM domain 7 (enigma)	73.55	32.4333	2.37841	2.61174e-08
204132_s_at	FOXO3	forkhead box O3A	303.325	130.6	2.3511	3.39626e-12
202761_s_at	SYNE2	spectrin repeat containing, nuclear envelope 2	73.8	32.0333	2.32409	0.00233137
202340_x_at	NR4A1	nuclear receptor subfamily 4, group A, member 1	631.75	191.867	2.28416	1.08364e-06
1556202_at	SRGAP2	SLIT-ROBO Rho GTPase activating protein 2	238.975	96.0667	2.27101	9.87156e-07
202887_s_at	DDIT4	DNA-damage-inducible transcript 4	1726.53	700.733	2.27101	0.0442369
204306_s_at	CD151	CD151 antigen	113.65	50.2333	2.25793	0.0391865
207535_s_at	NFKB2	nuclear factor of kappa light polypeptide gene enhancer in B-cells 2 (p49/p100)	380.85	181.4	2.24492	2.37489e-06
204545_at	PEX6	peroxisomal biogenesis factor 6	54.8	21.9333	2.23199	2.25096e-05
203236_s_at	LGALS9	lectin, galactoside-binding, soluble, 9 (galectin 9)	514.325	188.567	2.20636	3.38245e-12
204790_at	SMAD7	SMAD, mothers against DPP homolog 7 (Drosophila)	477.475	173.133	2.20636	1.63131e-06
209193_at	PIM1	pim-1 oncogene	342.825	141.2	2.18102	0.000363065
1555634_a_at	LILRA5	leukocyte immunoglobulin-like receptor, subfamily A (with TM domain), member 5	260.125	120.867	2.16845	3.01236e-06
200974_at	ACTA2	actin, alpha 2, smooth muscle, aorta	172.875	65.4333	2.16845	1.31261e-06
203085_s_at	TGFB1	transforming growth factor, beta 1 (Camurati-Engelmann disease)	601.35	270.833	2.15596	1.20377e-12
219878_s_at	KLF13	Kruppel-like factor 13	770.1	380.1	2.11893	1.06487e-08
230050_at	BTBD14A	BTB (POZ) domain containing 14A	137.375	71.2667	2.10672	3.74064e-06
201531_at	ZFP36	zinc finger protein 36, C3H type, homolog (mouse)	5019.75	2203.53	2.09459	2.78258e-06
203685_at	BCL2	B-cell CLL/lymphoma 2	75.65	36.5	2.09459	4.58069e-12
218881_s_at	FOSL2	FOS-like antigen 2	92.45	34.9	2.08252	2.38701e-07
223584_s_at	KBTBD2	kelch repeat and BTB (POZ) domain containing 2	577.05	263	2.07053	4.68369e-17
242903_at	IFNGR1	Interferon gamma receptor 1	525.425	237.4	2.07053	0.000106943
202275_at	G6PD	glucose-6-phosphate dehydrogenase	290.025	147.433	2.0586	1.93522e-10
226206_at	MAFK	v-maf musculoaponeurotic fibrosarcoma oncogene homolog K (avian)	508.05	214.467	2.0586	7.75902e-11
213134_x_at	BTG3	BTG family, member 3	189.6	102.567	2.03496	0.0111672
1553297_a_at	CSF3R	colony stimulating factor 3 receptor (granulocyte)	326.775	207.333	2.02324	0.000411287
1556203_a_at	SRGAP2	SLIT-ROBO Rho GTPase activating protein 2	355.45	164.633	2.02324	3.70738e-05
202637_s_at	ICAM1	intercellular adhesion molecule 1 (CD54), human rhinovirus receptor	358.875	179.867	2.02324	0.00149665
227677_at	JAK3	Janus kinase 3 (a protein tyrosine kinase, leukocyte)	761.45	415.733	2.02324	8.0074e-10
1557257_at	BCL10	B-cell CLL/lymphoma 10	464.15	199.833	2.01159	0.00122438
201040_at	GNAI2	guanine nucleotide binding protein (G protein), alpha inhibiting activity polypeptide 2	2062.7	1043.77	2.01159	1.03287e-14
201502_s_at	NFKBIA	nuclear factor of kappa light polypeptide gene enhancer in B-cells inhibitor, alpha	5006.05	2327.2	2.01159	1.04553e-06
212249_at	PIK3R1	phosphoinositide-3-kinase, regulatory subunit 1 (p85 alpha)	232.85	96.1333	2.01159	2.12041e-09
202221_s_at	EP300	E1A binding protein p300	684.35	280.3	2	7.67477e-08
209037_s_at	EHD1	EH-domain containing 1	338.6	170.6	2	0.00233783
1554078_s_at	DNAJA3	DnaJ (Hsp40) homolog, subfamily A, member 3	247.45	465.067	-2	2.51314e-09
1565752_at	FGD2	FYVE, RhoGEF and PH domain containing 2	268.35	560.267	-2	1.23647e-12
212367_at	FEM1B	fem-1 homolog b (C. elegans)	138.1	264.8	-2	1.04244e-07
206116_s_at	TPM1	tropomyosin 1 (alpha)	47.85	95.0333	-2.01159	8.00755e-10
213206_at	GOSR2	golgi SNAP receptor complex member 2	74.425	131.333	-2.01159	8.72399e-14
218242_s_at	SUV420H1	suppressor of variegation 4-20 homolog 1 (Drosophila)	332.525	630.767	-2.01159	6.00132e-10
204897_at	PTGER4	prostaglandin E receptor 4 (subtype EP4)	2995.88	5080.67	-2.0586	6.39484e-05
220577_at	GVIN1	GTPase, very large interferon inducible 1	163	309.267	-2.07053	8.60761e-08
214706_at	ZNF200	zinc finger protein 200	35.6	85.2667	-2.09459	1.02616e-07
213574_s_at	KPNB1	Karyopherin (importin) beta 1	711.05	1385.3	-2.11893	7.40714e-10
202453_s_at	GTF2H1	general transcription factor IIH, polypeptide 1, 62kDa	81.625	160.433	-2.15596	2.20653e-09
210338_s_at	HSPA8	heat shock 70kDa protein 8	2661.27	5543.63	-2.16845	1.52076e-12
1553530_a_at	ITGB1	integrin, beta 1 (fibronectin receptor, beta polypeptide, antigen CD29 includes MDF2, MSK12)	508.75	1108.33	-2.24492	3.78459e-12
209896_s_at	PTPN11	protein tyrosine phosphatase, non-receptor type 11 (Noonan syndrome 1)	97.175	211.2	-2.25793	1.19511e-11
223115_at	MED17	cofactor required for Sp1 transcriptional activation, subunit 6, 77kDa	61.3	143.4	-2.28416	1.40453e-05
1559921_at	PECAM1	platelet/endothelial cell adhesion molecule (CD31 antigen)	52.475	126.767	-2.31071	9.16716e-11
211421_s_at	RET	Ret proto-oncogene (multiple endocrine neoplasia and medullary thyroid carcinoma 1, Hirschsprung disease)	62.075	141.433	-2.32409	9.62576e-05
217140_s_at	VDAC1	voltage-dependent anion channel 1	194.7	538.033	-2.32409	5.61278e-11
211537_x_at	MAP3K7	mitogen-activated protein kinase kinase kinase 7	116.625	279.7	-2.41999	5.59448e-13
230226_s_at	JARID1A	Jumonji, AT rich interactive domain 1A (RBBP2-like)	66.775	167.833	-2.43401	6.90929e-11
210858_x_at	ATM	ataxia telangiectasia mutated (includes complementation groups A, C and D)	317.225	824.5	-2.62382	3.76743e-09
208442_s_at	ATM	ataxia telangiectasia mutated (includes complementation groups A, C and D)	128.125	361.233	-2.89454	1.16785e-11
213131_at	OLFM1	olfactomedin 1	61.775	209.267	-3.08442	6.42436e-05
203851_at	IGFBP6	insulin-like growth factor binding protein 6	27.975	111.533	-3.1748	7.00571e-08
222566_at	SUV420H1	suppressor of variegation 4-20 homolog 1 (Drosophila)	37.075	136.4	-3.58424	2.42712e-08
230337_at	SOS1	son of sevenless homolog 1 (Drosophila)	38.9	153.033	-3.62589	3.29995e-16
203618_at	FAIM2	Fas apoptotic inhibitory molecule 2	14.15	39.6333	-4.92458	0.00136201
"Immunization-specific" IFN signature genes (5 probe-sets)
206632_s_at	APOBEC3B	apolipoprotein B mRNA editing enzyme, catalytic polypeptide-like 3B						954.5	167.967	2.74262	0.281305
205249_at	EGR2	early growth response 2 (Krox-20 homolog, Drosophila)						1258	322.333	2.4434	0.188379
219684_at	RTP4	28kD interferon responsive protein						724.6	318.167	2.40605	1.30279e-05
209392_at	ENPP2	ectonucleotide pyrophosphatase/phosphodiesterase 2 (autotaxin)						184.2	74.0667	2.17682	0.00020997
218999_at	TMEM140	hypothetical protein FLJ11000						361.733	132.5	2.04675	0.00270501
aComparison of SLE versus healthy donors (ND) before immunization.
bComparison of ND 7 days after immunization with yellow fever vaccine versus ND before immunization.
cAsterisk is maked if fold change (FC) of SLE is greater than that of immunized ND.
dMean signal intensity of experiment group (SLE or immunized ND).
eMean signal intensity of baseline group (ND before immunization).
fFC: fold change.
gPercentage of asterisk-marked probe-sets among total "common" IFN signature probe-sets.
