# Supplementary material for: Cell-Specific Type I IFN Signatures in Autoimmunity and Viral Infection: What Makes the Difference?
Source: PLoS One. 2013 Dec 31;8(12):e83776. doi: 10.1371/journal.pone.0083776 (PMC3877094; doi:10.1371/journal.pone.0083776)
Supplement: Table S4 — Comparison of selected genes for mean signal intensities and fold changes in different cell types from patients with SLE and immunized healthy donors by yellow fever vaccine. (XLS) [file pone.0083776.s007.xls]

## Sheet: Table S4
Table S4. Comparison of selected genes for mean signal intensities and fold changes in different cell types from patients with SLE and immunized healthy donors by yellow fever vaccine.
					CD4+ T cells							CD16- monocytes							CD16+ monocytes
			Mean signal intensity				Fold changea			Mean signal intensity				Fold change			Mean signal intensity				Fold change
Affymetrix ID	Gene Symbol	Gene Name	SLE	Immunized NDb	NDc		SLE	Immunized ND		SLE	Immunized ND	ND		SLE	Immunized ND		SLE	Immunized ND	ND		SLE	Immunized ND
205569_at	LAMP3	lysosomal-associated membrane protein 3	981.75	986.375	105.775		10.9916	8.9538		19.675	35.05	19.575		1.11922	1.89868		28.975	23.5333	13.2667		1.56013	1.51572
216598_s_at	CCL2	chemokine (C-C motif) ligand 2	13.5833	6.45	1.625		2.82843	1.86607		947.225	951.925	32.3		14.6086	15.9308		25.225	11.6667	1.53333		8.87656	2.89454
219519_s_at	SIGLEC1	sialic acid binding Ig-like lectin 1, sialoadhesin	57.0167	19.725	2.675		12.7359	5.18736		2943.67	1964.32	92.325		24.0422	16.5642		1565.15	615.133	9.43333		165.039	62.5382
232068_s_at	TLR4	toll-like receptor 4	35.3833	10.625	4.85		6.0804	4.59479		1157.52	797.875	597.375		1.89868	1.3138		879.35	719.7	502.667		1.73107	1.42515
220146_at	TLR7	toll-like receptor 7	69.4833	19.775	17.85		3.5739	1.22582		886.425	1120.35	580.35		1.43271	1.78695		1170.6	862.167	495.7		2.25793	1.88049
218943_s_at	DDX58/RIG-1	DEAD (Asp-Glu-Ala-Asp) box polypeptide 58	912.467	902.975	427.225		2.05267	2.08855		780.65	1079.33	301.1		2.5713	3.37819		1018.68	938.933	348.067		2.79594	2.74262
215719_x_at	FAS	TNF receptor superfamily, member 6	403.6	254.3	192.1		1.95432	1.2581		448.575	308.225	242.35		1.77154	1.34257		299.5	336.833	209.967		1.34257	1.53924
206359_at	SOCS3	suppressor of cytokine signaling 3	175.5	19.075	33.45		4.1771	-1.42035		419.45	36.325	27.925		4.71579	-1.15869		83.4	3.1	2.33333		17.1484	-1.13989
205992_s_at	IL-15	interleukin 15	222.75	217.725	154.5		1.42652	1.4081		1562.1	1381	1144.57		1.37793	1.24725		1475.18	1338.4	946.133		1.54221	1.36079
207375_s_at	IL-15RA	interleukin 15 receptor, alpha	116.967	131.8	130.2		1.2065	1.02633		230.95	289.1	196.25		1.43271	1.43271		209.775	218.767	148.367		1.77154	1.45846
204116_at	IL-2RG	interleukin 2 receptor, gamma	873.35	356.75	311.425		2.79594	1.1		128.975	78.975	41.6		2.90291	1.72608		193.6	100.833	93.3333		1.94306	1.08841
207113_s_at	TNF	tumor necrosis factor	113.517	52.425	76.525		1.22759	-1.2581		376.125	83.975	115.8		3.26312	-1.32524		987.65	211.967	299.633		3.46215	-1.30938
39402_at	IL-1B	interleukin 1, beta	54.1167	22.125	15.025		3.33457	1.70379		2321.85	525.1	416.525		3.27728	1.17895		862.8	432.833	310.9		2.25793	1.36079
aFold changes were from the comparisons of SLE or healthy donors (ND) 7 days after immunization with yellow fever vaccine (YFV) versus ND before immunization.
bImmunized ND: healthy donors 7 days after immunization with YFV.
cND: healthy donors.
