# Supplementary material for: Cell-Specific Type I IFN Signatures in Autoimmunity and Viral Infection: What Makes the Difference?
Source: PLoS One. 2013 Dec 31;8(12):e83776. doi: 10.1371/journal.pone.0083776 (PMC3877094; doi:10.1371/journal.pone.0083776)
Supplement: Table S5 — Comparison of biological functions by Ingenuity Pathways Analysis (IPA). (XLS) [file pone.0083776.s008.xls]

## Sheet: Table S5
Table S5. Comparison of biological functions by Ingenuity Pathways Analysis (IPA).
Biological function	Cell type	Analyzed group	-log (p-value)
Cell Death	CD4+ T cells	SLE	41
	CD4+ T cells	Immunized ND	6
	CD16- monocytes	SLE	48
	CD16- monocytes	Immunized ND	18
	CD16+ monocytes	SLE	46
	CD16+ monocytes	Immunized ND	22
Cellular Growth and Proliferation	CD4+ T cells	SLE	25
	CD4+ T cells	Immunized ND	4
	CD16- monocytes	SLE	33
	CD16- monocytes	Immunized ND	8
	CD16+ monocytes	SLE	31
	CD16+ monocytes	Immunized ND	16
Cellular Movement	CD4+ T cells	SLE	13
	CD4+ T cells	Immunized ND	3
	CD16- monocytes	SLE	24
	CD16- monocytes	Immunized ND	6
	CD16+ monocytes	SLE	21
	CD16+ monocytes	Immunized ND	7
Gene Expression	CD4+ T cells	SLE	26
	CD4+ T cells	Immunized ND	5
	CD16- monocytes	SLE	44
	CD16- monocytes	Immunized ND	15
	CD16+ monocytes	SLE	34
	CD16+ monocytes	Immunized ND	21
Inflammatory Response	CD4+ T cells	SLE	25
	CD4+ T cells	Immunized ND	8
	CD16- monocytes	SLE	30
	CD16- monocytes	Immunized ND	18
	CD16+ monocytes	SLE	24
	CD16+ monocytes	Immunized ND	19
Graphic data is shown in Figure 4.
