# Supplementary material for: Cell-Specific Type I IFN Signatures in Autoimmunity and Viral Infection: What Makes the Difference?
Source: PLoS One. 2013 Dec 31;8(12):e83776. doi: 10.1371/journal.pone.0083776 (PMC3877094; doi:10.1371/journal.pone.0083776)
Supplement: Table S6 — Top ranked canonical pathways by Ingenuity Pathways Analysis (IPA). (XLS) [file pone.0083776.s009.xls]

## Sheet: Table S6
Table S6. Top ranked canonical pathways by Ingenuity Pathways Analysis (IPA).
Figure	Canonical pathway	Cell type	Analyzed group	-log (p-value)	Molecules
Figure 5A	Interferon Signaling	CD4+ T cells	SLE	13.6	IFIT3,SOCS1,OAS1,PTPN2,IRF9,MX1,IFI35,JAK2,PSMB8,TAP1,IRF1,BCL2,IFIT1,IFITM1,STAT2,STAT1
		CD4+ T cells	Immunized ND	14.5	IFIT3,IFIT1,OAS1,IFITM1,MX1,IFI35,STAT2,IRF9,PSMB8,STAT1,TAP1
		CD16- monocytes	SLE	11	IFIT3,RELA,OAS1,JAK1,PTPN2,TYK2,IRF9,MX1,IFI35,TAP1,IRF1,IFIT1,IFITM1,STAT2,STAT1
		CD16- monocytes	Immunized ND	12.4	IFIT3,OAS1,PTPN2,MX1,IFNGR1,IFI35,IRF9,JAK2,TAP1,IFIT1,IFITM1,STAT2,STAT1
		CD16+ monocytes	SLE	15.5	RELA,IFIT3,OAS1,JAK1,PTPN2,IFNGR2,IRF9,MX1,IFNGR1,IFI35,BAX,TAP1,IRF1,BCL2,IFIT1,IFITM1,STAT2,STAT1
		CD16+ monocytes	Immunized ND	12.3	IFIT3,OAS1,MX1,IFI35,IRF9,PSMB8,BAX,JAK2,TAP1,IFIT1,IFITM1,STAT2,STAT1
	Activation of IRF by Cytosolic Pattern Recognition Receptors	CD4+ T cells	SLE	9.2	DHX58,MAPK8,TBK1,IRF9,IRF3,ADAR,ISG15,TANK,IFIH1,IRF7,JUN,DDX58,STAT2,CHUK,STAT1,IFIT2
		CD4+ T cells	Immunized ND	11.5	DHX58,IFIH1,IRF7,JUN,DDX58,STAT2,IRF9,STAT1,ADAR,IFIT2,ISG15
		CD16- monocytes	SLE	14.9	DHX58,RELA,TRAF3,NFKBIE,CREBBP,IRF9,NFKB2,ADAR,ISG15,IFIH1,TANK,IKBKG,IRF7,JUN,NFKBIA,DDX58,MAVS,STAT2,PIN1,CHUK,STAT1,IFIT2,TNF
		CD16- monocytes	Immunized ND	8.9	DHX58,IRF9,TBK1,ADAR,ISG15,IFIH1,IRF7,JUN,DDX58,MAVS,STAT2,STAT1,IFIT2
		CD16+ monocytes	SLE	9.4	DHX58,RELA,NFKBIE,CREBBP,IRF9,NFKB2,ADAR,NFKB1,ISG15,IFIH1,IRF7,NFKBIA,DDX58,STAT2,STAT1,IFIT2,TNF
		CD16+ monocytes	Immunized ND	5.8	DHX58,IFIH1,IRF7,DDX58,STAT2,IRF9,STAT1,ADAR,IFIT2,ISG15
	Role of Pattern Recognition Receptors in Recognition of Bacteria and Viruses	CD4+ T cells	SLE	6.4	OAS1,OAS2,MYD88,MAPK8,IRF3,OAS3,IFIH1,TLR4,IRF7,C5AR1,TLR5,DDX58,CASP1,TLR7,EIF2AK2,ATM
		CD4+ T cells	Immunized ND	7.1	IFIH1,OAS1,IRF7,OAS2,MYD88,DDX58,CASP1,EIF2AK2,OAS3
		CD16- monocytes	SLE	11.4	PTX3,RELA,OAS1,OAS2,MYD88,NFKB2,OAS3,RNASEL,IFIH1,TLR4,IRF7,C5AR1,PRKCI,SYK,DDX58,TLR7,PRKCE,MAVS,IL1B,EIF2AK2,TNF,RIPK2,ATM,PRKCB
		CD16- monocytes	Immunized ND	6.7	OAS1,OAS2,MYD88,OAS3,IFIH1,TLR4,IRF7,DDX58,TLR7,MAVS,PRKCE,EIF2AK2,ATM
		CD16+ monocytes	SLE	12.3	PTX3,RELA,OAS1,PIK3CA,OAS2,PIK3R1,NFKB2,NFKB1,OAS3,RNASEL,IFIH1,TLR4,IRF7,PRKCI,C5AR1,DDX58,TLR7,PRKCE,IL1B,PRKCH,EIF2AK2,TNF,RIPK2,ATM
		CD16+ monocytes	Immunized ND	8.3	PTX3,OAS1,OAS2,OAS3,IFIH1,TLR4,IRF7,DDX58,TLR7,CASP1,IL1B,PRKCH,EIF2AK2,RIPK2,PRKCB
Figure 5B	Death Receptor Signaling	CD4+ T cells	SLE	13.7	CASP3,MAPK8,TNFSF10,TBK1,MAP4K4,MAP3K5,FAS,XIAP,BCL2,TANK,DAXX,TRADD,TRAF2,TNFRSF25,CYCS,BID,CHUK,TNFRSF1B,BIRC3,CASP7
		CD4+ T cells	Immunized ND	0.4	TNFSF10
		CD16- monocytes	SLE	10	RELA,NFKBIE,TNFSF10,MAP4K4,NFKB2,XIAP,FAS,TANK,IKBKG,NFKBIA,TNFSF12,CYCS,CHUK,CFLAR,CASP8,TNF,BIRC3,CASP7
		CD16- monocytes	Immunized ND	3.4	TNFSF10,TBK1,CFLAR,BIRC3,CASP7,FAS,CASP10
		CD16+ monocytes	SLE	6.9	RELA,NFKBIE,TNFSF10,NFKB2,NFKB1,FAS,BCL2,NFKBIA,CFLAR,CASP8,BIRC3,TNF,CASP7,CASP10
		CD16+ monocytes	Immunized ND	1.9	TNFSF10,BIRC3,CASP7,XIAP,FAS
Figure 5C	Role of PKR in Interferon Induction and Antiviral Response	CD4+ T cells	SLE	9.9	TP53,MAP2K6,CASP3,TAB2,FCGR1A,IRF1,TRAF2,CYCS,BID,MAP2K3,TRAF5,CHUK,EIF2AK2,STAT1
		CD4+ T cells	Immunized ND	1.3	EIF2AK2,STAT1
		CD16- monocytes	SLE	18.5	TP53,MAP2K6,RELA,TRAF3,NFKBIE,TAB2,NFKB2,RNASEL,FCGR1A,IRF1,IKBKG,MAPK14,NFKBIA,AKT1,MAP3K7,CYCS,MAP2K3,CHUK,EIF2AK2,CASP8,STAT1,TNF
		CD16- monocytes	Immunized ND	1.2	EIF2AK2,STAT1,FCGR1A
		CD16+ monocytes	SLE	10.3	RELA,NFKBIE,NFKB2,NFKB1,RNASEL,FCGR1A,IRF1,NFKBIA,AKT1,MAPK14,MAP3K7,EIF2AK2,CASP8,STAT1,TNF
		CD16+ monocytes	Immunized ND	1.1	EIF2AK2,STAT1,FCGR1A
	IL-10 Signaling	CD4+ T cells	SLE	6.6	MAP2K6,CCR1,SOCS3,IL1A,BLVRA,MAPK8,MAP4K4,STAT3,FOS,JUN,IL1RN,CD14,MAP2K3,CHUK
		CD4+ T cells	Immunized ND	1.7	CCR1,FOS,JUN
		CD16- monocytes	SLE	15.6	MAP2K6,RELA,SOCS3,JAK1,NFKBIE,MAP4K4,HMOX1,IKBKG,NFKBIA,JUN,SP1,MAP3K7,CHUK,CCR1,FCGR2A,BLVRA,TYK2,STAT3,NFKB2,FOS,MAPK14,IL1RN,IL1B,MAP2K3,TNF
		CD16- monocytes	Immunized ND	1.6	CCR1,JUN,BLVRA,IL1RN,IL1R1
		CD16+ monocytes	SLE	7.6	CCR1,SOCS3,RELA,JAK1,NFKBIE,STAT3,NFKB2,NFKB1,NFKBIA,MAPK14,SP1,IL1RN,MAP3K7,CD14,IL1B,TNF
		CD16+ monocytes	Immunized ND	2.9	CCR1,BLVRA,IL1RN,CD14,IL1B,STAT3,FCGR2B
	Fcγ Receptor-mediated Phagocytosis in Macrophages and Monocytes	CD4+ T cells	SLE CD4+ T cells	5.6	FYN,RAC2,PTK2B,ACTB,ACTA2,RAC1,FYB,FCGR1A,ACTG1,INPP5D,WAS,EZR,HCK,LYN,FGR
		CD16- monocytes	SLE	14	RAC2,FYN,PTK2B,ACTA2,CRK,TLN1,NCK1,FCGR1A,HMOX1,ARF6,AKT1,EZR,HCK,PRKCE,ACTR2,FCGR2A,ACTB,FYB,ACTG1,INPP5D,PRKCI,CBL,WAS,SYK,LYN,LCP2,PRKCB
		CD16- monocytes	Immunized ND	2.8	ARF6,ACTB,PRKCE,FYB,FCGR1A,ACTG1,LCP2,PTEN
		CD16+ monocytes	SLE	7.9	ACTR2,FYN,ACTB,PIK3R1,ACTA2,NCK1,FYB,FCGR1A,INPP5D,NCK2,ARF6,AKT1,CBL,PRKCI,WAS,EZR,PRKCE,PRKCH,LCP2
		CD16+ monocytes	Immunized ND	2.8	CBL,PRKCH,NCK1,FYB,FCGR1A,ACTG1,LCP2,PRKCB
Figure 5D	IL-9 Signaling	CD4+ T cells	SLE	7.5	SOCS3,IL2RG,IRS1,CISH,SOCS2,IRS2,BCL3,STAT3,STAT1,JAK3,ATM
		CD4+ T cells	Immunized ND	1.5	CISH,STAT1
		CD16- monocytes	SLE	7.6	SOCS3,RELA,IL2RG,JAK1,CISH,BCL3,STAT3,NFKB2,STAT1,JAK3,TNF,ATM
		CD16- monocytes	Immunized ND	1.3	IRS2,STAT1,ATM
		CD16+ monocytes	SLE	11.5	SOCS3,RELA,PIK3CA,IL2RG,JAK1,PIK3R1,BCL3,STAT3,NFKB2,NFKB1,CISH,JAK3,STAT1,TNF,ATM
		CD16+ monocytes	Immunized ND	1.3	IRS2,STAT3,STAT1
	IL-15 Production	CD4+ T cells	SLE	4.2	PTK2B,IL15,JAK2,IRF3,STAT1,JAK3,IRF1
		CD4+ T cells	Immunized ND	0.7	STAT1
		CD16- monocytes	SLE	6.6	RELA,JAK1,PRKCI,PTK2B,IL15,TYK2,NFKB2,STAT1,JAK3,IRF1
		CD16- monocytes	Immunized ND	1.6	IL15,JAK2,STAT1
		CD16+ monocytes	SLE	5.9	RELA,JAK1,PRKCI,IL15,NFKB2,STAT1,NFKB1,JAK3,IRF1
		CD16+ monocytes	Immunized ND	2.4	PTK2,IL15,JAK2,STAT1
	JAK/Stat Signaling	CD4+ T cells	SLE	5.5	SOCS1,SOCS3,PTPN6,RRAS,CISH,SOCS2,STAT2,STAT3,JAK2,STAT1,JAK3,ATM
		CD4+ T cells	Immunized ND	1.8	CISH,STAT2,STAT1
		CD16- monocytes	SLE	8.7	SOCS3,PTPN6,JAK1,NRAS,RRAS,TYK2,SOCS6,STAT3,AKT1,CISH,CDKN1A,SOS1,STAT2,STAT1,JAK3,SOCS5,ATM
		CD16- monocytes	Immunized ND	1.8	CDKN1A,STAT2,JAK2,STAT1,ATM
		CD16+ monocytes	SLE	9.3	SOCS3,PTPN6,PIK3CA,JAK1,PIK3R1,KRAS,STAT3,AKT1,PTPN11,CISH,CDKN1A,SOS1,STAT2,STAT1,JAK3,SOCS5,ATM
		CD16+ monocytes	Immunized ND	3.2	PTPN6,CDKN1A,STAT2,KRAS,STAT3,JAK2,STAT1
Figure S2	TNFR1 Signaling	CD4+ T cells	SLE	7.8	CASP3,MAPK8,XIAP,TANK,TRADD,FOS,TRAF2,JUN,CYCS,BID,CHUK,BIRC3,CASP7
		CD4+ T cells	Immunized ND	1.2	FOS,JUN
		CD16- monocytes	SLE	10.7	RELA,NFKBIE,MAP3K1,TNFAIP3,NFKB2,XIAP,TANK,FOS,IKBKG,NFKBIA,JUN,CYCS,CHUK,CASP8,TNF,BIRC3,CASP7
		CD16- monocytes	Immunized ND	1	JUN,BIRC3,CASP7
		CD16+ monocytes	SLE	5.4	RELA,NFKBIA,NFKBIE,MAP3K1,TNFAIP3,NFKB2,CASP8,NFKB1,BIRC3,TNF,CASP7
		CD16+ monocytes	Immunized ND	1.6	TNFAIP3,BIRC3,CASP7,XIAP
	TNFR2 Signaling	CD4+ T cells	SLE	7.3	TANK,FOS,TRAF2,JUN,MAPK8,TBK1,CHUK,TNFRSF1B,BIRC3,XIAP
		CD4+ T cells	Immunized ND	1.6	FOS,JUN
		CD16- monocytes	SLE	11.2	RELA,NFKBIE,MAP3K1,TNFAIP3,NFKB2,XIAP,TANK,FOS,IKBKG,NFKBIA,JUN,CHUK,TNF,BIRC3
		CD16- monocytes	Immunized ND	1.6	JUN,TBK1,BIRC3
		CD16+ monocytes	SLE	5.8	RELA,NFKBIA,NFKBIE,MAP3K1,TNFAIP3,NFKB2,NFKB1,BIRC3,TNF
		CD16+ monocytes	Immunized ND	1.5	TNFAIP3,BIRC3,XIAP
	IL-1 Signaling	CD4+ T cells	SLE	3.7	GNAI2,MAP2K6,FOS,IL1A,GNAS,JUN,MYD88,TAB2,MAPK8,MAP2K3,CHUK,PRKAR1A
		CD4+ T cells	Immunized ND	2.1	FOS,GNAS,JUN,MYD88
		CD16- monocytes	SLE	6.6	MAP2K6,RELA,MYD88,NFKBIE,MAP3K1,TAB2,GNAQ,NFKB2,GNAI2,FOS,IKBKG,MAPK14,NFKBIA,JUN,MAP3K7,MAP2K3,GNA13,CHUK
		CD16- monocytes	Immunized ND	1.2	GNAS,JUN,MYD88,GNB2L1,IL1R1
		CD16+ monocytes	SLE	4.4	RELA,GNAS,NFKBIE,MAP3K1,GNAQ,NFKB2,NFKB1,GNAI2,MAPK14,NFKBIA,GNA15,MAP3K7,GNA13,PRKAR1A
		CD16+ monocytes	Immunized ND	0.4	GNAS,GNB2L1,PRKAR2A
	IL-6 Signaling	CD4+ T cells	SLE	8.5	IL6ST,MAP2K6,SOCS1,SOCS3,IL1A,RRAS,MAPK8,MAP4K4,JAK2,STAT3,CEBPB,FOS,TRAF2,JUN,IL1RN,CD14,MAP2K3,CHUK,TNFRSF1B,ATM,MCL1
		CD4+ T cells	Immunized ND	1.1	FOS,JUN,MCL1
		CD16- monocytes	SLE	12.2	IL6ST,MAP2K6,RELA,SOCS3,NFKBIE,SRF,MAP4K4,IKBKG,AKT1,JUN,NFKBIA,MAP3K7,SOS1,CSNK2A1,CHUK,ATM,MCL1,NRAS,RRAS,IL6R,STAT3,NFKB2,FOS,MAPK14,IL1RN,IL1B,MAP2K3,TNF
		CD16- monocytes	Immunized ND	3.4	IL6ST,IL8,JUN,IL1RN,CSNK2A1,IL1R1,JAK2,TNFAIP6,MCL1,ATM
		CD16+ monocytes	SLE	9.1	RELA,SOCS3,PIK3CA,NFKBIE,PIK3R1,KRAS,NFKB2,STAT3,NFKB1,VEGFA,NFKBIA,MAPK14,AKT1,PTPN11,IL1RN,MAP3K7,SOS1,CSNK2A1,CD14,IL1B,TNF,ATM,MCL1
		CD16+ monocytes	Immunized ND	2.7	IL6ST,IL8,IL1RN,CD14,IL1B,KRAS,STAT3,JAK2,MCL1
	IL-17 Signaling	CD4+ T cells	SLE	3.4	CXCL10,MAP2K6,JUN,RRAS,TIMP1,MAPK8,MAP2K3,CEBPB,JAK2,ATM
		CD4+ T cells	Immunized ND	0.3	JUN
		CD16- monocytes	SLE	5.9	MAP2K6,RELA,JAK1,NRAS,RRAS,CXCL10,AKT1,JUN,MAPK14,CCL2,TIMP1,MAP3K7,MAP2K3,ATM,CXCL11
		CD16- monocytes	Immunized ND	2.8	CXCL10,IL8,JUN,CCL2,JAK2,ATM,CXCL11
		CD16+ monocytes	SLE	4.9	RELA,PIK3CA,JAK1,PIK3R1,KRAS,NFKB1,CXCL10,AKT1,MAPK14,MAP3K7,TIMP1,ATM,CXCL11
		CD16+ monocytes	Immunized ND	2.1	CXCL10,IL8,TIMP1,KRAS,JAK2,CXCL11
	Actin Cytoskeleton Signaling	CD4+ T cells	SLE	6.3	RAC2,PFN1,ARHGEF7,ACTA2,ARHGEF1,SSH1,WASL,FLNA,EZR,ACTN1,ATM,ITGA4,ARHGEF12,CFL1,RRAS,CSK,ACTB,RAC1,PFN2,ACTG1,WAS,RHOA,CD14,ACTN4,MSN
		CD16- monocytes	SLE	8.3	RAC2,ABI2,PFN1,ARHGEF7,ACTA2,ARHGEF1,CRK,TLN1,IQGAP1,LIMK1,WASL,FLNA,EZR,SOS1,GNA13,ACTN1,ATM,ITGB1,ACTR2,TIAM1,NRAS,CFL1,RRAS,ACTB,CSK,ITGA5,WASF1,GSN,ACTG1,WAS,WASF2,ACTN4
		CD16+ monocytes	SLE	5.3	PIK3CA,PFN1,PIK3R1,ARHGEF7,ACTA2,KRAS,ARHGEF1,SSH1,WASL,FLNA,EZR,SOS1,GNA13,ATM,ITGA4,ITGB1,ACTR2,CFL1,ACTB,RDX,GSN,WAS,CD14,WASF2,ACTN4
		CD16+ monocytes	Immunized ND	0.6	PTK2,FLNA,ARHGEF7,CD14,KRAS,WASF2,ACTG1
	Chemokine Signaling	CD4+ T cells	SLE	2.9	GNAI2,FOS,JUN,CFL1,PTK2B,RRAS,RHOA,MAPK8,CAMK2G
		CD4+ T cells	Immunized ND	0.9	FOS,JUN
		CD16- monocytes	SLE	6.3	NRAS,CAMK1,PTK2B,CFL1,RRAS,CXCR4,GNAQ,LIMK1,GNAI2,FOS,JUN,MAPK14,CCL7,CCL2,PRKCB
		CD16- monocytes	Immunized ND	1.1	JUN,CAMK2D,CCL2,PLCB1
		CD16+ monocytes	SLE	1.1	GNAI2,MAPK14,CAMK1,CFL1,GNAQ,KRAS
		CD16+ monocytes	Immunized ND	1.1	PTK2,CAMK2D,KRAS,PRKCB
	Antigen Presentation Pathway	CD4+ T cells	SLE	6	PSMB9,CALR,HLA-DRA,PSMB8,CD74,HLA-G,TAP1,TAP2,PSMB6,TAPBP
		CD4+ T cells	Immunized ND	6.2	PSMB9,CALR,PDIA3,PSMB8,TAP1,TAP2
		CD16- monocytes	SLE	5.2	PSMB9,CALR,HLA-DOA,HLA-DRA,CIITA,CANX,CD74,TAP1,TAP2,TAPBP
		CD16- monocytes	Immunized ND	4.6	B2M,PSMB9,CALR,HLA-DOA,CANX,TAP1,TAP2
		CD16+ monocytes	SLE	3.8	PSMB9,CALR,HLA-DOA,CANX,CD74,TAP1,TAP2,TAPBP
		CD16+ monocytes	Immunized ND	6.7	B2M,PSMB9,HLA-DMA,HLA-DOA,PSMB8,CD74,HLA-G,TAP1,TAP2
Graphic data is shown in Figure 5A, 5B, 5C, 5D and Figure S2.
