# Supplementary material for: Cell-Specific Type I IFN Signatures in Autoimmunity and Viral Infection: What Makes the Difference?
Source: PLoS One. 2013 Dec 31;8(12):e83776. doi: 10.1371/journal.pone.0083776 (PMC3877094; doi:10.1371/journal.pone.0083776)
Supplement: Table S7 — Clinical characteristics of patients with SLE and information of healthy donors. (XLS) [file pone.0083776.s010.xls]

## Sheet: Table S7
Table S7. Clinical characteristics of patients with SLE and information of healthy donors.
SLE / NDa	ID#	Collected cell type	Age	Sex	Disease activity: SLEDAI	ANAb	Anti-dsDNAc	Therapy
SLE	2 / M1	CD4+ T / CD16- Mod, CD16+ Mo	27	f	8	1:10240	48	MMFe 2000 mg/day
SLE	4 / M4	CD4+ T / CD16- Mo, CD16+ Mo	24	f	22	1:640	39	Pred.f 7 mg/day, HQg 200mg/day, MMF 2000 mg/day
SLE	7	CD4+ T	42	f	6	1:5120	89	Pred. 10 mg/day, HQ 300 mg/day
SLE	8	CD4+ T	22	f	8	1:10240	1542	None
SLE	9	CD4+ T	34	f	8	1:2560	39	None
SLE	12	CD4+ T	25	f	10	1:5120	23	Pred. 10 mg/day, HQ 300 mg/day, CYCh 800 mg/month
SLE	M2	CD16- Mo, CD16+ Mo	28	f	2	1:2560	73	None
SLE	M3	CD16- Mo, CD16+ Mo	27	f	16	1:2560	130	None
ND	54	CD4+ T, CD16- Mo	25	f
ND	55	CD4+ T, CD16- Mo, CD16+ Mo	24	f
ND	56	CD4+ T, CD16- Mo, CD16+ Mo	25	f
ND	57	CD4+ T, CD16- Mo, CD16+ Mo	25	f
aND: healthy donor.
bANA: anti-nuclear antibody with cutoff for ANA titer <1:160.
cdsDNA-AK (U/ml) with cutoff 20 U/mL.
dMo: monocytes.
eMMF: mycophenolate mofetil.
fPred.: predonisolone.
gHQ: Hydroxychloroquine.
hCYC: cyclophosphamide.
