# Supplementary material for: Cell-Specific Type I IFN Signatures in Autoimmunity and Viral Infection: What Makes the Difference?
Source: PLoS One. 2013 Dec 31;8(12):e83776. doi: 10.1371/journal.pone.0083776 (PMC3877094; doi:10.1371/journal.pone.0083776)
Supplement: Table S8 — Selection criteria of significantly differentially expressed probe-sets by BioRetis database. (XLS) [file pone.0083776.s011.xls]

## Sheet: Table S8
Table S8. Selection criteria of significantly differentially expressed probe-sets by BioRetis database.
		criteriaa 1	criteria 2	criteria 3	criteria 4	criteria 5	criteria 6	criteria 7	criteria 8
Selecting Present Genes	Mean Signal Experiment group (EGb)	>75	>75			>37.5		>37.5
	Present Call rate EG %	>0		>0		>0			>0
	Mean Signal Baseline group (BGc)			>75	>75		>37.5		>37.5
	Present Call rate BG %		>0		>0		>0	>0
Selecting Significant Genes	Signal Log Ratio (SLR) EG vs BG	>0 or <0	>0 or <0	>0 or <0	>0 or <0	>0 or <0	>0 or <0	>0 or <0	>0 or <0
	Change call rate Increased or Decreased %					>50	>50	>50	>50
	SLR t-test P value, Bonferroni correctedd	<0.05b	<0.05	<0.05	<0.05
	No Change call rate EG vs BG %	<70	<70	<70	<70
	No Change call rate BG vs BG %	>45	>45	>45	>45
aSelection of significantly differentially expressed probe-sets either increased or decresed were done using criteria 1 to 8 (OR connected).
bSLE or healthy donors (ND) 7 days after immunization with yellow fever vaccine (YFV).
cND before immunization with YFV.
dCalculated P value was adjusted by number of probe-sets on the chip and number of comparisons.
